# Supplementary material for: A multi-branched EMS mutant of Isodon lophanthoides var. graciliflorus exhibits significant differences in phytohormones and diterpenoids
Source: BMC Plant Biol. 2026 Apr 23;26:1161. doi: 10.1186/s12870-026-08709-1 (PMC13348553; doi:10.1186/s12870-026-08709-1)
Supplement: Supplementary file 5 — Supplementary Material 5: Table S1 List of polymorphic primer sequences. Table S2 SSR amplified bands analysis results. Amplified bands included all amplified bands of WT and B88. The Polymorphic band was the difference between WT and B88. Ratio of polymorphism is the ratio of Polymorphic bands to Amplified bands. Table S3 List of primer information for qRT-PCR. Table S4 Statistical table of base information. Table S5 2641 DEGs annotated information in transcriptomics. Table S6 Qualitative and quantitative results of metabolites. Including positive (POS) ion mode and negative (NEG) ion mode. Table S7 Annotation information of 54 DAMs in metabolomics. Including POS ion mode and NEG ion mode. Table S8 Annotation information of KEGG pathway enrichment analysis of metabolomics. [file 12870_2026_8709_MOESM5_ESM.xlsx]

## Sheet: Table S1
Table S1 List of polymorphic primer sequences
NO.	Forward sequence	Reverse sequence
1	TTGAAGCCGGAATTATGCA	AAGTAATCCAACCCACCCTC
2	GTTGTTTTCCGATCCCTTACT	CTGCATTCCATCTTGACCAT
3	TTCCGATCCCTTACTTCCA	CCACCCCACAAAACTTGC
4	TGGTGCATATTCAGATCCGTT	GCTCAAGGCTTTGGAGACC
5	GCTTGGCAAAACTGGACG	AACAATGACGAAATCGACAGAC
6	TGCCTATTACCTCCTTGCTG	CCCATTTGTTGCTGCTGTT
7	GGAAATGGATGGAATGAGGA	CCATGAGGGTGGAGAGGAAT
8	CAGAGGTCGAGCTGGAACA	GGTGACACGAAACACTACGC
9	CCAGAGGCTTAGGCTGTGGT	GCTTGTGAGTATCAGGCGAATT
10	TGATAGAGTTCACAAAAGAAGGGAC	GAGGTAGACAAAACTAATTGCCAGA
11	CTTTCAAAACGCTCTTCATCCTCT	AGGAAGCCGCCTATGTCCACCACC
12	ATCTCCCGGCTTGAGGTACT	CCCTTCCCTCCCAACTCTT
13	TTTTGACCTCAACACCGTCA	TGGTCCAACTGATGAAGCAA
14	AAAGGGATGGGACAGGAATC	GCAGCCCACAAATGGATAAG
15	TCTTCAAACATGGGACACCA	GCAGCCGAGGGATAGTAACA
16	TTAATTACAGTGGCGGGTGG	TGCTCCTCTGAATCTGACCA
17	GGAAATTCTCAGCAGCGTTC	CAACGAGCTCATGTCGATGT
18	TTTAAGCTCTGGGGGTGATG	AGATTCCGAATTTTGGGCTT
19	TTTTCCTGCGTCAATTCGTT	TTCCAGAGTTGAATCGGTCA
20	CAGAACTCTTTCCACGCCTC	CTTTTCATCTTGCTCGGCTC
21	TGTTGGATGCAGGGTTGTTA	TGAAACCAGACGGGATAAGG
22	CGGGGTGAGACTGAGAAGAG	CAAATTTGGTTGCAAGAGCA
23	CACAACCACAACAACAAATCTACA	CTTTGGAGGCGAAGAAAGTG
24	CTTTTGAGGTGGCGATGATT	TTTTCCTCAACGCCTCATTC

## Sheet: Table S2
Table S2 SSR amplified bands analysis results
Primer sequence number	Amplified band	Polymorphic band	Ratio of polymorphism
1	9	6	0.666667
2	10	3	0.3
3	6	1	0.166667
4	11	5	0.454545
5	21	13	0.619048
6	10	2	0.2
7	16	2	0.125
8	14	8	0.571429
9	20	3	0.15
10	21	1	0.047619
11	10	1	0.1
12	7	1	0.142857
13	23	15	0.652174
14	17	15	0.882353
15	6	3	0.5
16	8	1	0.125
17	14	13	0.928571
18	11	4	0.363636
19	22	20	0.909091
20	12	10	0.833333
21	16	9	0.5625
22	11	2	0.181818
23	5	1	0.2
24	14	7	0.5
Sum	314	146
Average	13.0833	6.08333	0.424263

## Sheet: Table S3
Table S3 List of primer information for qRT-PCR
genes	Primer sequence (5'to3')
(reference genes) C25-F	CCGCACCTTGCCGATGA
(reference genes) C25-R	GATGATGCCCGCTTTAACCA
Unigene0011470-F（SAU32）	GGTTTGTGATTCCGGTGATGTA
Unigene0011470-R（SAU32）	GGATATTGATGGCGCCTTTCT
Unigene0023589-F（AUX1）	CGCTAGACTACCTGTGGTTATTC
Unigene0023589-R（AUX1）	GTAGACGGTGAAACTGACAAGA
Unigene0010112-F（YUC8）	GGGCCTTTGGAAATGAAGAAC
Unigene0010112-R（YUC8）	CTTGATTCCGGCGACTACTT
Unigene0018492-F（BALDH）	GCACTTGAGACCTGGGATAATG
Unigene0018492-R（BALDH）	CTGCCCAGCCAGCATAATAA
Unigene0029322-F（GA2OX1）	TCAGTCCCGCCAGATCAATA
Unigene0029322-R（GA2OX1）	CTATGCCGCACGCTCTTAAA
Unigene0000460-F（GA20ox1D）	TTCCTGTGCCCGAAGAAAG
Unigene0000460-R（GA20ox1D）	GTAGCGACGGCCAGTTAAA
Unigene0034598-F（ARF5）	TACCGAACCCGAATACCTTACT
Unigene0034598-R（ARF5）	CCGACACTGACCTGATTGATTT
Unigene0040790-F（CYP93B2）	TTACGGACATTATCTGGCTCTG
Unigene0040790-R（CYP93B2）	CTTCGGCTTTCCCACTCT

## Sheet: Table S4
Table S4 Statistical table of base information
Sample	Raw reads	Clean reads(%)	Q20(%)	Q30(%)	GC(%)
B88-1	52362970	52265204 (99.81%)	0.9822	0.9671	0.4852
B88-2	49429892	49326760 (99.79%)	0.9811	0.9649	0.4858
B88-3	41139870	41049862 (99.78%)	0.9824	0.967	0.4849
WT-1	41556396	41468282 (99.79%)	0.9811	0.9652	0.4813
WT-2	41138482	41036130 (99.75%)	0.9791	0.9593	0.4808
WT-3	44219806	44101330 (99.73%)	0.98	0.9625	0.482

## Sheet: Table S5
Table S5 2641 DEGs annotated information in transcriptomics
id	WT-1_count	WT-2_count	WT-3_count	B88-1_count	B88-2_count	B88-3_count	WT-1_tpm	WT-2_tpm	WT-3_tpm	B88-1_tpm	B88-2_tpm	B88-3_tpm	WT_mean	B88_mean	log2(fc)	PValue	FDR	Symbol	Description	KEGG_A_class	KEGG_B_class	Pathway	K_ID	GO Component	GO Function	GO Process	TF_family
Unigene0001179	24	27	38	2622	2256	1953	2.542	2.924	3.835	206.231	193.168	201.522	3.10033	200.307	6.01365	2.27e-234	8.74e-230	--	-	-	-	-	-	-	-	-	--
Unigene0009125	90	106	108	2674	2969	2163	5.268	6.346	6.024	116.248	140.511	123.362	5.87933	126.707	4.4297	2.48e-191	4.78e-187	OBL1	KAH6796870.1 alpha/beta-Hydrolases superfamily protein [Perilla frutescens var. hirtella] [Perilla frutescens]	-	-	-	-	-	-	GO:0006629//lipid metabolic process	--
Unigene0027848	2758	2864	2910	536	534	444	97.561	103.604	98.086	14.081	15.271	15.302	99.7503	14.8847	-2.74449	1.68e-155	2.16e-151	TKI1	KAH6833374.1 hypothetical protein C2S53_007179 [Perilla frutescens var. hirtella] [Perilla frutescens]	-	-	-	-	GO:0005575//cellular_component;GO:0005622//intracellular anatomical structure;GO:0005634//nucleus;GO:0043226//organelle;GO:0043227//membrane-bounded organelle;GO:0043229//intracellular organelle;GO:0043231//intracellular membrane-bounded organelle	GO:0003674//molecular_function;GO:0003676//nucleic acid binding;GO:0003677//DNA binding;GO:0003682//chromatin binding;GO:0005488//binding;GO:0097159//organic cyclic compound binding;GO:1901363//heterocyclic compound binding	GO:0006139//nucleobase-containing compound metabolic process;GO:0006351//transcription, DNA-templated;GO:0006355//regulation of transcription, DNA-templated;GO:0006725//cellular aromatic compound metabolic process;GO:0006807//nitrogen compound metabolic process;GO:0008150//biological_process;GO:0008152//metabolic process;GO:0009058//biosynthetic process;GO:0009059//macromolecule biosynthetic proc…	--
Unigene0036543	1590	1546	1654	292	245	222	132.857	132.104	131.691	18.12	16.551	18.073	132.217	17.5813	-2.91079	7.73e-144	7.45e-140	UNE10	XP_011093295.1 LOW QUALITY PROTEIN: transcription factor UNE10 [Sesamum indicum]	-	-	-	-	-	GO:0046983//protein dimerization activity	-	bHLH
Unigene0028770	33	37	31	1126	1223	982	0.937	1.074	0.839	23.742	28.073	27.164	0.95	26.3263	4.79244	3.15e-134	2.43e-130	--	XP_012842536.1 PREDICTED: putative nuclease HARBI1 [Erythranthe guttata]	-	-	-	-	-	GO:0003677//DNA binding;GO:0004803//transposase activity;GO:0016747//acyltransferase activity, transferring groups other than amino-acyl groups;GO:0016788//hydrolase activity, acting on ester bonds	GO:0006313//transposition, DNA-mediated	--
Unigene0016941	37	39	41	953	969	743	1.867	2.013	1.972	35.722	39.54	36.537	1.95067	37.2663	4.25583	5.85e-120	3.76e-116	--	KAH6774696.1 replication factor-A carboxy-terminal domain protein [Perilla frutescens var. frutescens] [Perilla frutescens]	-	-	-	-	-	-	-	--
Unigene0024057	832	760	935	40	42	40	155.802	145.54	166.838	5.563	6.359	7.298	156.06	6.40667	-4.60638	1.08e-119	5.96e-116	PBL34	KAH6829205.1 protein kinase 2B [Perilla frutescens var. hirtella] [Perilla frutescens]	-	-	-	-	-	GO:0004672//protein kinase activity;GO:0005524//ATP binding	GO:0006468//protein phosphorylation	--
Unigene0005433	1116	1242	1035	20	5	20	163.356	185.915	144.36	2.174	0.592	2.852	164.544	1.87267	-6.45723	8.62e-119	4.15e-115	--	-	-	-	-	-	GO:0009523//photosystem II;GO:0009654//photosystem II oxygen evolving complex;GO:0016021//integral component of membrane;GO:0019898//extrinsic component of membrane	GO:0005249//voltage-gated potassium channel activity;GO:0005509//calcium ion binding;GO:0030955//potassium ion binding	GO:0006813//potassium ion transport;GO:0015979//photosynthesis	--
Unigene0031774	72	135	95	2572	2725	2204	7.945	15.235	9.989	210.78	243.108	236.957	11.0563	230.282	4.38045	4.06e-118	1.74e-114	HIDM	KAH6818948.1 hypothetical protein C2S51_002551 [Perilla frutescens var. frutescens] [Perilla frutescens]	-	-	-	-	GO:0005576//extracellular region	GO:0016787//hydrolase activity	-	--
Unigene0038104	1052	836	868	30	34	40	48.389	39.324	38.044	1.025	1.264	1.793	41.919	1.36067	-4.94522	1.43e-108	5.52e-105	BAK1	KAH6801745.1 BRI1-associated receptor kinase [Perilla frutescens var. frutescens] [Perilla frutescens]	Organismal Systems;Environmental Information Processing;Environmental Information Processing	Environmental adaptation;Signal transduction;Signal transduction	ko04626//Plant-pathogen interaction;ko04075//Plant hormone signal transduction;ko04016//MAPK signaling pathway - plant	K13416;K13416;K13416	-	GO:0004672//protein kinase activity;GO:0005524//ATP binding	GO:0006468//protein phosphorylation	--
Unigene0026844	2214	2039	2420	479	451	342	52.87	49.793	55.065	8.495	8.707	7.957	52.576	8.38633	-2.64829	1.31e-103	4.58e-100	DNAJC7	KAH6810315.1 hypothetical protein C2S51_024077 [Perilla frutescens var. frutescens] [Perilla frutescens]	-	-	-	-	-	GO:0005515//protein binding	GO:0006457//protein folding;GO:0009408//response to heat	--
Unigene0028999	6440	5621	6666	1086	1206	838	130.37	116.366	128.585	16.327	19.738	16.528	125.107	17.531	-2.83518	9.68e-99	3.11e-95	matK	QJU04411.1 maturase K [Isodon lophanthoides]	-	-	-	-	GO:0000314//organellar small ribosomal subunit;GO:0005575//cellular_component;GO:0005622//intracellular anatomical structure;GO:0005737//cytoplasm;GO:0005840//ribosome;GO:0009507//chloroplast;GO:0009521//photosystem;GO:0009536//plastid;GO:0009538//photosystem I reaction center;GO:0009539//photosystem II reaction center;GO:0022627//cytosolic small ribosomal subunit;GO:0043226//organelle;GO:0043227…	GO:0003674//molecular_function;GO:0003676//nucleic acid binding;GO:0003723//RNA binding;GO:0003735//structural constituent of ribosome;GO:0005488//binding;GO:0009055//electron transfer activity;GO:0045156//electron transporter, transferring electrons within the cyclic electron transport pathway of photosynthesis activity;GO:0097159//organic cyclic compound binding;GO:1901363//heterocyclic compoun…	GO:0006139//nucleobase-containing compound metabolic process;GO:0006396//RNA processing;GO:0006397//mRNA processing;GO:0006399//tRNA metabolic process;GO:0006412//translation;GO:0006725//cellular aromatic compound metabolic process;GO:0006807//nitrogen compound metabolic process;GO:0008033//tRNA processing;GO:0008150//biological_process;GO:0008152//metabolic process;GO:0009772//photosynthetic ele…	--
Unigene0039852	356	396	319	2531	2445	1944	11.844	13.473	10.113	62.537	65.765	63.014	11.81	63.772	2.43291	6.42e-97	1.9e-93	PAG1	XP_011070032.1 proteasome subunit alpha type-3 [Sesamum indicum]	Genetic Information Processing	Folding, sorting and degradation	ko03050//Proteasome	K02727	GO:0000502//proteasome complex;GO:0005839//proteasome core complex;GO:0019773//proteasome core complex, alpha-subunit complex;GO:0030288//outer membrane-bounded periplasmic space	GO:0003674//molecular_function;GO:0004175//endopeptidase activity;GO:0004298//threonine-type endopeptidase activity	GO:0006511//ubiquitin-dependent protein catabolic process;GO:0010498//proteasomal protein catabolic process;GO:0045861//negative regulation of proteolysis;GO:0051603//proteolysis involved in cellular protein catabolic process	--
Unigene0034599	299	270	315	2122	2067	1531	14.639	13.519	14.696	77.156	81.817	73.03	14.2847	77.3343	2.43664	9.15e-96	2.52e-92	FKBP16-4	KAH6825367.1 FKBP-like peptidyl-prolyl cis-trans isomerase family protein [Perilla frutescens var. hirtella] [Perilla frutescens]	-	-	-	-	-	GO:0003755//peptidyl-prolyl cis-trans isomerase activity	-	--
Unigene0024055	630	557	656	43	44	40	11.398	10.305	11.309	0.578	0.644	0.705	11.004	0.642333	-4.09856	3.04e-95	7.8e-92	PBL3	KAH6769726.1 protein kinase 2B [Perilla frutescens var. hirtella] [Perilla frutescens]	-	-	-	-	-	GO:0004672//protein kinase activity;GO:0005524//ATP binding	GO:0006468//protein phosphorylation	--
Unigene0027965	82	84	84	1066	823	670	4.607	4.826	4.497	44.474	37.379	36.671	4.64333	39.508	3.08891	3.91e-86	9.41e-83	PSRP6	KAH6781171.1 plastid-specific 50S ribosomal protein 6 [Perilla frutescens var. hirtella] [Perilla frutescens]	-	-	-	-	GO:0005840//ribosome;GO:0009507//chloroplast	GO:0003735//structural constituent of ribosome;GO:0019843//rRNA binding	GO:0006412//translation	--
Unigene0032332	595	515	638	17	14	6	33.599	29.74	34.329	0.713	0.639	0.33	32.556	0.560667	-5.85964	6.6e-86	1.5e-82	--	KAG6737724.1 hypothetical protein POTOM_059252 [Populus tomentosa]	Genetic Information Processing	Translation	ko03015//mRNA surveillance pathway	K03267	GO:0005575//cellular_component;GO:0005622//intracellular anatomical structure;GO:0005737//cytoplasm;GO:0005829//cytosol;GO:0010494//cytoplasmic stress granule;GO:0018444//translation release factor complex;GO:0032991//protein-containing complex;GO:0035770//ribonucleoprotein granule;GO:0036464//cytoplasmic ribonucleoprotein granule;GO:0043226//organelle;GO:0043228//non-membrane-bounded organelle;G…	GO:0000166//nucleotide binding;GO:0000287//magnesium ion binding;GO:0001882//nucleoside binding;GO:0001883//purine nucleoside binding;GO:0003674//molecular_function;GO:0003676//nucleic acid binding;GO:0003723//RNA binding;GO:0003729//mRNA binding;GO:0003743//translation initiation factor activity;GO:0003746//translation elongation factor activity;GO:0003747//translation release factor activity;GO…	GO:0000103//sulfate assimilation;GO:0000184//nuclear-transcribed mRNA catabolic process, nonsense-mediated decay;GO:0000288//nuclear-transcribed mRNA catabolic process, deadenylation-dependent decay;GO:0000956//nuclear-transcribed mRNA catabolic process;GO:0001514//selenocysteine incorporation;GO:0002181//cytoplasmic translation;GO:0002184//cytoplasmic translational termination;GO:0006139//nucleo…	--
Unigene0026155	2377	2411	2821	639	623	533	51.189	53.096	57.887	10.22	10.847	11.183	54.0573	10.75	-2.33015	2.66e-84	5.69e-81	HMA4	KAH6809321.1 heavy metal atpase 5 [Perilla frutescens var. frutescens] [Perilla frutescens]	Environmental Information Processing	Signal transduction	ko04016//MAPK signaling pathway - plant	K17686	GO:0005575//cellular_component;GO:0005622//intracellular anatomical structure;GO:0005737//cytoplasm;GO:0005773//vacuole;GO:0005774//vacuolar membrane;GO:0005886//plasma membrane;GO:0005887//integral component of plasma membrane;GO:0016020//membrane;GO:0016021//integral component of membrane;GO:0031004//potassium ion-transporting ATPase complex;GO:0031090//organelle membrane;GO:0031224//intrinsic …	GO:0000166//nucleotide binding;GO:0003674//molecular_function;GO:0003824//catalytic activity;GO:0005215//transporter activity;GO:0005375//copper ion transmembrane transporter activity;GO:0005388//P-type calcium transporter activity;GO:0005488//binding;GO:0005507//copper ion binding;GO:0005524//ATP binding;GO:0008324//cation transmembrane transporter activity;GO:0008556//P-type potassium transmemb…	GO:0006545//glycine biosynthetic process;GO:0006564//L-serine biosynthetic process;GO:0006810//transport;GO:0006811//ion transport;GO:0006812//cation transport;GO:0006813//potassium ion transport;GO:0006816//calcium ion transport;GO:0006825//copper ion transport;GO:0008150//biological_process;GO:0008152//metabolic process;GO:0009103//lipopolysaccharide biosynthetic process;GO:0015691//cadmium ion…	--
Unigene0007927	1357	1421	1448	371	372	294	245.698	263.109	249.818	49.886	54.453	51.862	252.875	52.067	-2.27998	2.07e-83	4.2e-80	--	KAH6829368.1 arabinogalactan protein 22 [Perilla frutescens var. hirtella] [Perilla frutescens]	-	-	-	-	-	-	-	--
Unigene0022130	1227	1269	1369	8550	6460	5148	177.412	187.638	188.615	918.093	755.142	725.201	184.555	799.479	2.11501	1.57e-78	3.02e-75	DIR21	KAH6769232.1 hypothetical protein C2S51_014568 [Perilla frutescens var. frutescens] [Perilla frutescens]	-	-	-	-	-	-	-	--
Unigene0032112	261	222	189	2317	1741	1446	16.256	14.14	11.217	107.173	87.666	87.746	13.871	94.195	2.76358	2.84e-75	5.21e-72	DTX29	KAH6770813.1 MATE efflux family protein [Perilla frutescens var. hirtella] [Perilla frutescens]	-	-	-	-	GO:0016020//membrane	GO:0015297//antiporter activity;GO:0042910//xenobiotic transmembrane transporter activity	GO:0006855//xenobiotic transmembrane transport;GO:0055085//transmembrane transport	--
Unigene0038053	18	17	17	546	660	495	1.279	1.235	1.151	28.802	37.901	34.256	1.22167	33.653	4.78381	4.78e-75	8.36e-72	PEX11D	KAH6779830.1 peroxin 11D [Perilla frutescens var. hirtella] [Perilla frutescens]	-	-	-	-	GO:0005779//integral component of peroxisomal membrane	-	GO:0016559//peroxisome fission	--
Unigene0024568	7776	8019	7861	3923	3327	2917	576.233	607.692	555.079	215.896	199.321	210.601	579.668	208.606	-1.47445	1.26e-72	2.11e-69	--	KAH6802883.1 hypothetical protein C2S51_034329 [Perilla frutescens var. frutescens] [Perilla frutescens]	-	-	-	-	-	-	-	--
Unigene0005086	655	709	632	107	105	100	171.133	189.435	157.342	20.762	22.179	25.455	172.637	22.7987	-2.92072	1.74e-71	2.79e-68	--	KAH6823127.1 hypothetical protein C2S53_011300 [Perilla frutescens var. hirtella] [Perilla frutescens]	-	-	-	-	-	-	-	--
Unigene0038776	985	909	914	2	3	6	32.733	30.891	28.942	0.049	0.081	0.194	30.8553	0.108	-8.15834	2.49e-71	3.84e-68	--	XP_042027663.1 uncharacterized protein LOC121774856 [Salvia splendens]	-	-	-	-	-	GO:0005509//calcium ion binding	-	--
Unigene0025076	23	41	18	783	623	525	1.071	1.952	0.798	27.071	23.448	23.813	1.27367	24.7773	4.28196	8.93e-71	1.32e-67	MNR1	KAH6771726.1 Rossmann-fold superfamily protein [Perilla frutescens var. frutescens] [Perilla frutescens]	Metabolism;Metabolism	Global and overview maps;Metabolism of terpenoids and polyketides	ko01110//Biosynthesis of secondary metabolites;ko00902//Monoterpenoid biosynthesis	K15095;K15095	-	GO:0003824//catalytic activity;GO:0004316//3-oxoacyl-[acyl-carrier-protein] reductase (NADPH) activity;GO:0004757//sepiapterin reductase activity;GO:0008667//2,3-dihydro-2,3-dihydroxybenzoate dehydrogenase activity;GO:0008678//2-deoxy-D-gluconate 3-dehydrogenase activity;GO:0016491//oxidoreductase activity;GO:0051287//NAD binding	GO:0000272//polysaccharide catabolic process;GO:0006633//fatty acid biosynthetic process;GO:0006729//tetrahydrobiopterin biosynthetic process	--
Unigene0030775	433	399	394	2577	1947	1651	14.474	13.639	12.55	63.973	52.617	53.768	13.5543	56.786	2.06678	1.37e-70	1.96e-67	--	-	-	-	-	-	-	-	-	--
Unigene0026665	8	9	8	674	537	422	0.524	0.603	0.499	32.77	28.423	26.917	0.542	29.37	5.75991	2.98e-70	4.11e-67	--	KAH6780982.1 ARM repeat superfamily protein [Perilla frutescens var. hirtella] [Perilla frutescens]	Genetic Information Processing	Translation	ko03008//Ribosome biogenesis in eukaryotes	K03264	GO:0005887//integral component of plasma membrane	GO:0015450//protein-transporting ATPase activity	GO:0043952//protein transport by the Sec complex	--
Unigene0017344	62	65	72	1955	923	1255	4.566	4.895	5.052	106.921	54.953	90.045	4.83767	83.973	4.11754	1.98e-69	2.63e-66	--	XP_042044361.1 uncharacterized protein LOC121789828 [Salvia splendens]	-	-	-	-	-	-	-	--
Unigene0027498	270	252	250	1404	1322	1010	9.03	8.618	7.967	34.87	35.743	32.908	8.53833	34.507	2.01486	4.82e-69	6.19e-66	--	XP_041996755.1 nucleolar and coiled-body phosphoprotein 1-like isoform X1 [Salvia splendens]	-	-	-	-	-	GO:0005507//copper ion binding	-	--
Unigene0031302	20	10	11	532	593	431	0.557	0.285	0.292	11.006	13.356	11.698	0.378	12.02	4.99091	6.16e-69	7.66e-66	RPP13L3	KAH6788445.1 hypothetical protein C2S51_003451 [Perilla frutescens var. frutescens] [Perilla frutescens]	-	-	-	-	GO:0005737//cytoplasm	GO:0005515//protein binding;GO:0016887//ATP hydrolysis activity;GO:0043531//ADP binding	GO:0002949//tRNA threonylcarbamoyladenosine modification;GO:0006400//tRNA modification;GO:0009306//protein secretion	--
Unigene0031790	55	45	74	744	664	537	1.029	0.861	1.319	10.336	10.042	9.787	1.06967	10.055	3.23268	2.07e-68	2.49e-65	GIP	TYK25306.1 putative gag-pol polyprotein [Cucumis melo var. makuwa] [Cucumis melo]	-	-	-	-	-	GO:0003676//nucleic acid binding;GO:0008270//zinc ion binding	GO:0015074//DNA integration	--
Unigene0036109	249	222	230	1500	1238	976	15.899	14.496	13.994	71.128	63.906	60.715	14.7963	65.2497	2.14073	1.47e-67	1.71e-64	FRS5	KAH6814442.1 Tetratricopeptide repeat superfamily protein [Perilla frutescens var. frutescens] [Perilla frutescens]	-	-	-	-	-	-	-	FAR1
Unigene0036438	705	645	762	123	97	111	21.581	20.192	22.227	2.796	2.401	3.311	21.3333	2.836	-2.91118	6.41e-67	7.26e-64	ULP1D	KAH6831988.1 hypothetical protein C2S53_008264 [Perilla frutescens var. hirtella] [Perilla frutescens]	-	-	-	-	-	GO:0005515//protein binding;GO:0008234//cysteine-type peptidase activity	GO:0006508//proteolysis	--
Unigene0040444	243	258	259	1205	1088	959	9.011	9.783	9.151	33.184	32.617	34.646	9.315	33.4823	1.84577	8.27e-67	9.1e-64	TTC27	KAH6834852.1 Protein prenylyltransferase superfamily protein [Perilla frutescens var. hirtella] [Perilla frutescens]	-	-	-	-	GO:0005575//cellular_component;GO:0005622//intracellular anatomical structure;GO:0005634//nucleus;GO:0005737//cytoplasm;GO:0032991//protein-containing complex;GO:0043226//organelle;GO:0043227//membrane-bounded organelle;GO:0043229//intracellular organelle;GO:0043231//intracellular membrane-bounded organelle	GO:0003674//molecular_function;GO:0005515//protein binding	GO:0008150//biological_process;GO:0009987//cellular process;GO:0016043//cellular component organization;GO:0030154//cell differentiation;GO:0031505//fungal-type cell wall organization;GO:0032502//developmental process;GO:0045229//external encapsulating structure organization;GO:0048869//cellular developmental process;GO:0071554//cell wall organization or biogenesis;GO:0071555//cell wall organizat…	--
Unigene0030205	6	6	15	977	780	465	1.07	1.094	2.549	129.393	112.457	80.792	1.571	107.547	6.09714	1.12e-66	1.2e-63	--	KAH6790628.1 hypothetical protein C2S51_005634 [Perilla frutescens var. frutescens] [Perilla frutescens]	-	-	-	-	-	-	-	--
Unigene0036299	180	174	218	1265	1382	1057	4.027	3.981	4.647	21.018	24.996	23.039	4.21833	23.0177	2.448	1.99e-66	2.07e-63	RE1	RVW68775.1 Retrovirus-related Pol polyprotein from transposon TNT 1-94 [Vitis vinifera]	-	-	-	-	-	GO:0005515//protein binding	GO:0015074//DNA integration	--
Unigene0029897	110	134	146	1437	2131	1444	3.865	4.815	4.888	37.498	60.536	49.434	4.52267	49.156	3.44212	1.6e-65	1.62e-62	--	KAH6788688.1 hypothetical protein C2S51_003694 [Perilla frutescens var. frutescens] [Perilla frutescens]	-	-	-	-	-	GO:0005524//ATP binding	GO:0007059//chromosome segregation;GO:0030261//chromosome condensation	--
Unigene0038482	143	151	150	905	870	673	24.577	26.539	24.565	115.509	120.882	112.689	25.227	116.36	2.20555	8.44e-65	8.33e-62	--	XP_042005587.1 cysteine-rich and transmembrane domain-containing protein B-like [Salvia splendens]	-	-	-	-	-	-	-	--
Unigene0018274	1635	1632	1482	555	480	430	60.001	61.247	51.823	15.126	14.241	15.374	57.6903	14.9137	-1.95169	1.39e-64	1.34e-61	UBI11	KAH6798790.1 Seven transmembrane MLO family protein [Perilla frutescens var. frutescens] [Perilla frutescens]	Genetic Information Processing	Folding, sorting and degradation	ko04120//Ubiquitin mediated proteolysis	K08770	GO:0016021//integral component of membrane	GO:0005515//protein binding	GO:0006289//nucleotide-excision repair;GO:0006952//defense response;GO:0042981//regulation of apoptotic process	--
Unigene0002543	28	42	24	698	490	465	1.349	2.069	1.101	24.967	19.08	21.82	1.50633	21.9557	3.86548	6.19e-64	5.81e-61	PER12	KAH6782493.1 Protein kinase superfamily protein [Perilla frutescens var. frutescens] [Perilla frutescens]	-	-	-	-	GO:0005575//cellular_component;GO:0005576//extracellular region;GO:0005618//cell wall;GO:0005622//intracellular anatomical structure;GO:0005737//cytoplasm;GO:0005773//vacuole;GO:0005911//cell-cell junction;GO:0009505//plant-type cell wall;GO:0009506//plasmodesma;GO:0016020//membrane;GO:0030054//cell junction;GO:0030312//external encapsulating structure;GO:0043226//organelle;GO:0043227//membrane-b…	GO:0003674//molecular_function;GO:0003824//catalytic activity;GO:0004601//peroxidase activity;GO:0004672//protein kinase activity;GO:0005488//binding;GO:0005524//ATP binding;GO:0016209//antioxidant activity;GO:0016491//oxidoreductase activity;GO:0016684//oxidoreductase activity, acting on peroxide as acceptor;GO:0016709//oxidoreductase activity, acting on paired donors, with incorporation or redu…	GO:0006468//protein phosphorylation;GO:0006744//ubiquinone biosynthetic process;GO:0006950//response to stress;GO:0006979//response to oxidative stress;GO:0008150//biological_process;GO:0008152//metabolic process;GO:0009056//catabolic process;GO:0009636//response to toxic substance;GO:0009664//plant-type cell wall organization;GO:0009987//cellular process;GO:0016043//cellular component organizati…	--
Unigene0000028	1893	1478	1998	368	363	260	172.14	137.445	173.126	24.852	26.687	23.035	160.904	24.858	-2.69442	7.85e-64	7.2e-61	At3g50280	KAH6829562.1 HXXXD-type acyl-transferase family protein [Perilla frutescens var. hirtella] [Perilla frutescens]	-	-	-	-	-	GO:0016747//acyltransferase activity, transferring groups other than amino-acyl groups	-	--
Unigene0001441	442	421	429	1796	1772	1408	23.814	23.196	22.025	71.863	77.186	73.91	23.0117	74.3197	1.69138	9.57e-64	8.57e-61	--	KAH6808214.1 sorbin/SH3 domain protein [Perilla frutescens var. frutescens] [Perilla frutescens]	-	-	-	-	-	-	-	--
Unigene0010651	364	360	379	40	30	20	24.849	25.132	24.654	2.028	1.656	1.33	24.8783	1.67133	-3.89582	7.95e-63	6.96e-60	NPF5.5	KAH6769228.1 hypothetical protein C2S51_014564 [Perilla frutescens var. frutescens] [Perilla frutescens]	-	-	-	-	GO:0005575//cellular_component;GO:0016020//membrane;GO:0016021//integral component of membrane;GO:0031224//intrinsic component of membrane	GO:0003674//molecular_function;GO:0005215//transporter activity;GO:0022857//transmembrane transporter activity	GO:0006810//transport;GO:0008150//biological_process;GO:0051179//localization;GO:0051234//establishment of localization;GO:0055085//transmembrane transport	--
Unigene0030042	19885	16411	16498	5367	4536	3327	1401.23	1182.61	1107.77	280.866	258.414	228.413	1230.54	255.898	-2.26565	1.65e-62	1.41e-59	--	CAA7049231.1 unnamed protein product [Microthlaspi erraticum]	-	-	-	-	-	-	-	--
Unigene0036040	1560	1329	1376	441	342	315	34.238	29.828	28.776	7.188	6.068	6.736	30.9473	6.664	-2.21535	1.96e-62	1.64e-59	NAD-ME2	KAG8391786.1 hypothetical protein BUALT_Bualt01G0223200 [Buddleja alternifolia]	Metabolism;Metabolism;Metabolism;Metabolism	Global and overview maps;Global and overview maps;Carbohydrate metabolism;Energy metabolism	ko01100//Metabolic pathways;ko01200//Carbon metabolism;ko00620//Pyruvate metabolism;ko00710//Carbon fixation in photosynthetic organisms	K00028;K00028;K00028;K00028	-	GO:0004471//malate dehydrogenase (decarboxylating) (NAD+) activity;GO:0051287//NAD binding	-	--
Unigene0004809	12	10	11	481	626	408	0.285	0.243	0.249	8.485	12.021	9.442	0.259	9.98267	5.2684	2.44e-62	2e-59	TY3B-I	KZV19421.1 hypothetical protein F511_08762 [Dorcoceras hygrometricum]	-	-	-	-	-	GO:0004190//aspartic-type endopeptidase activity	GO:0006508//proteolysis;GO:0008150//biological_process;GO:0015074//DNA integration	--
Unigene0029002	3424	2662	3792	511	327	228	96.235	76.512	101.555	10.666	7.43	6.243	91.434	8.113	-3.49442	8.81e-62	7.07e-59	psbC	AII18057.1 photosystem II CP43 chlorophyll apoprotein, partial [Viburnum cylindricum]	Metabolism;Metabolism	Global and overview maps;Energy metabolism	ko01100//Metabolic pathways;ko00195//Photosynthesis	K02705;K02705	GO:0005575//cellular_component;GO:0005622//intracellular anatomical structure;GO:0005737//cytoplasm;GO:0009507//chloroplast;GO:0009521//photosystem;GO:0009523//photosystem II;GO:0009532//plastid stroma;GO:0009533//chloroplast stromal thylakoid;GO:0009534//chloroplast thylakoid;GO:0009535//chloroplast thylakoid membrane;GO:0009536//plastid;GO:0009538//photosystem I reaction center;GO:0009539//phot…	GO:0003674//molecular_function;GO:0003824//catalytic activity;GO:0005488//binding;GO:0009055//electron transfer activity;GO:0016168//chlorophyll binding;GO:0016491//oxidoreductase activity;GO:0043167//ion binding;GO:0043168//anion binding;GO:0043169//cation binding;GO:0045156//electron transporter, transferring electrons within the cyclic electron transport pathway of photosynthesis activity;GO:0…	GO:0006091//generation of precursor metabolites and energy;GO:0006464//cellular protein modification process;GO:0006807//nitrogen compound metabolic process;GO:0008150//biological_process;GO:0008152//metabolic process;GO:0009765//photosynthesis, light harvesting;GO:0009767//photosynthetic electron transport chain;GO:0009769//photosynthesis, light harvesting in photosystem II;GO:0009772//photosynt…	--
Unigene0011466	5381	4513	7361	869	587	442	78.903	67.674	102.85	9.463	6.959	6.314	83.1423	7.57867	-3.45557	1.17e-61	9.23e-59	psaB	AMM06269.1 'photosystem I P700 apoprotein A1 [Vicia sativa]	Metabolism;Metabolism	Global and overview maps;Energy metabolism	ko01100//Metabolic pathways;ko00195//Photosynthesis	K02690;K02690	GO:0000314//organellar small ribosomal subunit;GO:0005575//cellular_component;GO:0005622//intracellular anatomical structure;GO:0005737//cytoplasm;GO:0005840//ribosome;GO:0009507//chloroplast;GO:0009521//photosystem;GO:0009522//photosystem I;GO:0009526//plastid envelope;GO:0009532//plastid stroma;GO:0009534//chloroplast thylakoid;GO:0009535//chloroplast thylakoid membrane;GO:0009536//plastid;GO:0…	GO:0003674//molecular_function;GO:0003723//RNA binding;GO:0003735//structural constituent of ribosome;GO:0003824//catalytic activity;GO:0005488//binding;GO:0005515//protein binding;GO:0016168//chlorophyll binding;GO:0016491//oxidoreductase activity;GO:0019843//rRNA binding;GO:0043167//ion binding;GO:0043168//anion binding;GO:0043169//cation binding;GO:0046872//metal ion binding;GO:0046906//tetrap…	GO:0006412//translation;GO:0006464//cellular protein modification process;GO:0006807//nitrogen compound metabolic process;GO:0008150//biological_process;GO:0008152//metabolic process;GO:0009987//cellular process;GO:0015979//photosynthesis;GO:0018298//protein-chromophore linkage;GO:0019538//protein metabolic process;GO:0036211//protein modification process;GO:0043170//macromolecule metabolic proce…	--
Unigene0011523	13	11	10	488	661	418	0.268	0.232	0.196	7.471	11.016	8.395	0.232	8.96067	5.27141	1.5e-61	1.15e-58	ORF	KAH6763128.1 hypothetical protein C2S52_020561 [Perilla frutescens var. hirtella] [Perilla frutescens]	-	-	-	-	-	GO:0004190//aspartic-type endopeptidase activity	GO:0006508//proteolysis;GO:0007155//cell adhesion	--
Unigene0032211	24	20	32	467	569	431	0.751	0.64	0.954	10.853	14.395	13.14	0.781667	12.796	4.033	2.65e-60	2e-57	--	KAH6783443.1 hypothetical protein C2S52_008402 [Perilla frutescens var. hirtella] [Perilla frutescens]	-	-	-	-	-	-	-	--
Unigene0021594	97701	78425	74144	19008	12965	9878	2460.82	2020.02	1779.47	355.55	264.005	242.4	2086.77	287.318	-2.86055	1.17e-59	8.68e-57	ycf68-1	KAG6483622.1 hypothetical protein ZIOFF_060273 [Zingiber officinale]	-	-	-	-	-	-	-	--
Unigene0016311	298	299	324	17	18	14	26.672	27.367	27.632	1.13	1.302	1.221	27.2237	1.21767	-4.48267	2.25e-59	1.63e-56	--	KAH6755342.1 hypothetical protein C2S53_014666 [Perilla frutescens var. hirtella] [Perilla frutescens]	-	-	-	-	-	GO:0003677//DNA binding;GO:0005515//protein binding	-	--
Unigene0040593	403	348	422	1909	1711	1330	51.417	45.405	51.304	180.882	176.488	165.326	49.3753	174.232	1.81915	5.17e-58	3.69e-55	PSRP2	KAH6788513.1 RNA-binding family protein [Perilla frutescens var. frutescens] [Perilla frutescens]	-	-	-	-	GO:0005634//nucleus;GO:0005737//cytoplasm	GO:0003676//nucleic acid binding;GO:0003723//RNA binding;GO:0004535//poly(A)-specific ribonuclease activity;GO:0046872//metal ion binding	GO:0006402//mRNA catabolic process;GO:0008380//RNA splicing	--
Unigene0040072	333	314	322	14	21	20	16.976	16.37	15.642	0.53	0.866	0.993	16.3293	0.796333	-4.35795	1.38e-57	9.66e-55	UGT86A1	XP_042034308.1 UDP-glycosyltransferase 86A1-like [Salvia splendens]	-	-	-	-	-	GO:0008194//UDP-glycosyltransferase activity	-	--
Unigene0025821	16	20	14	414	460	308	0.793	1.013	0.661	15.232	18.424	14.866	0.822333	16.174	4.29781	1.9e-56	1.31e-53	R1A-4	KAH6765323.1 hypothetical protein C2S51_016572 [Perilla frutescens var. frutescens] [Perilla frutescens]	-	-	-	-	-	GO:0005524//ATP binding;GO:0016887//ATP hydrolysis activity;GO:0043531//ADP binding	-	--
Unigene0036288	706	579	964	4	5	1	195.224	163.73	254.003	0.821	1.118	0.269	204.319	0.736	-8.1169	2.13e-55	1.44e-52	--	-	-	-	-	-	-	-	-	--
Unigene0035668	601	560	625	159	145	121	58.83	56.057	58.296	11.559	11.475	11.54	57.7277	11.5247	-2.32454	3.11e-54	2.06e-51	CYP92C6	KAH6763851.1 hypothetical protein C2S51_015100 [Perilla frutescens var. frutescens] [Perilla frutescens]	-	-	-	-	-	GO:0005506//iron ion binding;GO:0016705//oxidoreductase activity, acting on paired donors, with incorporation or reduction of molecular oxygen;GO:0020037//heme binding	-	--
Unigene0033757	12172	12510	12529	7257	6127	5466	632.782	665.075	620.645	280.177	257.513	276.85	639.501	271.513	-1.23592	4.93e-54	3.22e-51	UBC	XP_009618235.1 polyubiquitin-like isoform X1 [Nicotiana tomentosiformis]	Genetic Information Processing	Folding, sorting and degradation	ko04120//Ubiquitin mediated proteolysis	K08770	-	GO:0003980//UDP-glucose:glycoprotein glucosyltransferase activity;GO:0005515//protein binding	GO:0006289//nucleotide-excision repair;GO:0006486//protein glycosylation	--
Unigene0016246	11	3	3	612	404	469	1.004	0.28	0.261	41.489	29.816	41.712	0.515	37.6723	6.19279	5.24e-54	3.36e-51	UGT91C1	KAH6755419.1 hypothetical protein C2S53_013460 [Perilla frutescens var. hirtella] [Perilla frutescens]	-	-	-	-	-	GO:0008194//UDP-glycosyltransferase activity;GO:0016758//hexosyltransferase activity	-	--
Unigene0026052	45720	40774	38292	11318	7573	5681	742.404	677.078	592.484	136.486	99.417	89.875	670.655	108.593	-2.62664	8.82e-54	5.57e-51	SCC3	KAF1856773.1 hypothetical protein Lal_00042261 [Lupinus albus]	-	-	-	-	GO:0016021//integral component of membrane	GO:0003677//DNA binding;GO:0003747//translation release factor activity;GO:0003917//DNA topoisomerase type I (single strand cut, ATP-independent) activity;GO:0050136//NADH dehydrogenase (quinone) activity	GO:0006265//DNA topological change;GO:0006415//translational termination	--
Unigene0021698	263	308	326	1652	2002	1552	14.613	17.501	17.26	68.168	89.932	84.017	16.458	80.7057	2.29388	1.11e-53	6.89e-51	CRK26	KAH6834431.1 hypothetical protein C2S53_004166 [Perilla frutescens var. hirtella] [Perilla frutescens]	-	-	-	-	-	GO:0004672//protein kinase activity;GO:0005524//ATP binding	GO:0006468//protein phosphorylation	--
Unigene0029557	421	546	472	75	67	64	22.154	29.382	23.667	2.931	2.85	3.281	25.0677	3.02067	-3.05289	1.56e-53	9.52e-51	CCD1	KAG6421840.1 hypothetical protein SASPL_118399 [Salvia splendens]	-	-	-	-	GO:0005575//cellular_component;GO:0005622//intracellular anatomical structure;GO:0005737//cytoplasm;GO:0005773//vacuole;GO:0005774//vacuolar membrane;GO:0005794//Golgi apparatus;GO:0005886//plasma membrane;GO:0005911//cell-cell junction;GO:0009506//plasmodesma;GO:0012505//endomembrane system;GO:0016020//membrane;GO:0030054//cell junction;GO:0031090//organelle membrane;GO:0043226//organelle;GO:004…	GO:0003674//molecular_function;GO:0003824//catalytic activity;GO:0005488//binding;GO:0010436//carotenoid dioxygenase activity;GO:0016491//oxidoreductase activity;GO:0016701//oxidoreductase activity, acting on single donors with incorporation of molecular oxygen;GO:0016702//oxidoreductase activity, acting on single donors with incorporation of molecular oxygen, incorporation of two atoms of oxygen…	GO:0006629//lipid metabolic process;GO:0006720//isoprenoid metabolic process;GO:0006721//terpenoid metabolic process;GO:0008150//biological_process;GO:0008152//metabolic process;GO:0008300//isoprenoid catabolic process;GO:0008652//cellular amino acid biosynthetic process;GO:0009056//catabolic process;GO:0009987//cellular process;GO:0016042//lipid catabolic process;GO:0016108//tetraterpenoid metab…	--
Unigene0028324	2	3	5	692	783	539	0.072	0.111	0.172	18.534	22.83	18.939	0.118333	20.101	7.40827	1.64e-53	9.87e-51	FRS4	XP_042035219.1 protein FAR1-RELATED SEQUENCE 5-like [Salvia splendens]	-	-	-	-	-	GO:0003677//DNA binding;GO:0004803//transposase activity	GO:0006313//transposition, DNA-mediated	FAR1
Unigene0036977	1241	1105	1701	2	3	1	54.073	49.237	70.623	0.065	0.106	0.042	57.9777	0.071	-9.67346	2.2e-53	1.31e-50	EIX2	KAH6827110.1 hypothetical protein C2S53_004716 [Perilla frutescens var. hirtella] [Perilla frutescens]	Organismal Systems	Environmental adaptation	ko04626//Plant-pathogen interaction	K13466	-	GO:0005515//protein binding	-	--
Unigene0036107	826	774	856	2965	2859	2175	51.022	48.892	50.383	136.014	142.773	130.893	50.099	136.56	1.44668	1.16e-52	6.77e-50	mettl23	KAH6814441.1 putative methyltransferase family protein [Perilla frutescens var. frutescens] [Perilla frutescens]	-	-	-	-	GO:0005575//cellular_component;GO:0005622//intracellular anatomical structure;GO:0005634//nucleus;GO:0005737//cytoplasm;GO:0016020//membrane;GO:0016021//integral component of membrane;GO:0031224//intrinsic component of membrane;GO:0032991//protein-containing complex;GO:0043226//organelle;GO:0043227//membrane-bounded organelle;GO:0043229//intracellular organelle;GO:0043231//intracellular membrane-…	GO:0003674//molecular_function;GO:0003824//catalytic activity;GO:0005488//binding;GO:0005515//protein binding;GO:0008134//transcription factor binding;GO:0008168//methyltransferase activity;GO:0008170//N-methyltransferase activity;GO:0008276//protein methyltransferase activity;GO:0008757//S-adenosylmethionine-dependent methyltransferase activity;GO:0016278//lysine N-methyltransferase activity;GO:…	GO:0003008//system process;GO:0006355//regulation of transcription, DNA-templated;GO:0006357//regulation of transcription by RNA polymerase II;GO:0006464//cellular protein modification process;GO:0006479//protein methylation;GO:0006807//nitrogen compound metabolic process;GO:0008150//biological_process;GO:0008152//metabolic process;GO:0008213//protein alkylation;GO:0009889//regulation of biosynth…	--
Unigene0033372	64	69	76	555	621	449	5.168	5.698	5.848	33.285	40.544	35.327	5.57133	36.3853	2.70726	1.22e-51	7.02e-49	--	KAH6797054.1 crooked neck protein [Perilla frutescens var. hirtella] [Perilla frutescens]	-	-	-	-	-	GO:0005524//ATP binding	GO:0007059//chromosome segregation;GO:0007186//G protein-coupled receptor signaling pathway;GO:0019236//response to pheromone;GO:0030261//chromosome condensation	--
Unigene0027798	527	491	368	46	25	36	106.7	101.661	70.996	6.917	4.092	7.101	93.119	6.03667	-3.94725	3.64e-51	2.04e-48	--	-	-	-	-	-	-	-	-	--
Unigene0036443	580	499	686	3108	3022	2204	21.11	18.573	23.792	84.011	88.925	78.156	21.1583	83.6973	1.98396	3.65e-51	2.04e-48	glpV	KAH6773672.1 hypothetical protein C2S51_012076 [Perilla frutescens var. frutescens] [Perilla frutescens]	Metabolism;Metabolism;Metabolism	Global and overview maps;Global and overview maps;Carbohydrate metabolism	ko01100//Metabolic pathways;ko01110//Biosynthesis of secondary metabolites;ko00500//Starch and sucrose metabolism	K00688;K00688;K00688	GO:0005575//cellular_component;GO:0005622//intracellular anatomical structure;GO:0005737//cytoplasm	GO:0000166//nucleotide binding;GO:0003674//molecular_function;GO:0003824//catalytic activity;GO:0004645//1,4-alpha-oligoglucan phosphorylase activity;GO:0005488//binding;GO:0008184//glycogen phosphorylase activity;GO:0008773//[protein-PII] uridylyltransferase activity;GO:0016740//transferase activity;GO:0016757//glycosyltransferase activity;GO:0016758//hexosyltransferase activity;GO:0019842//vita…	GO:0000272//polysaccharide catabolic process;GO:0005975//carbohydrate metabolic process;GO:0005976//polysaccharide metabolic process;GO:0005977//glycogen metabolic process;GO:0005980//glycogen catabolic process;GO:0006073//cellular glucan metabolic process;GO:0006091//generation of precursor metabolites and energy;GO:0006112//energy reserve metabolic process;GO:0008150//biological_process;GO:0008…	--
Unigene0016670	725	691	853	3055	2948	2277	56.931	55.49	63.826	178.159	187.154	174.204	58.749	179.839	1.61407	2.04e-50	1.13e-47	PNSB3	XP_042049535.1 photosynthetic NDH subunit of subcomplex B 3, chloroplastic-like [Salvia splendens]	-	-	-	-	GO:0016020//membrane	GO:0009055//electron transfer activity;GO:0016655//oxidoreductase activity, acting on NAD(P)H, quinone or similar compound as acceptor;GO:0051536//iron-sulfur cluster binding	GO:0006814//sodium ion transport;GO:0007275//multicellular organism development;GO:0009966//regulation of signal transduction;GO:0016226//iron-sulfur cluster assembly	--
Unigene0024056	271	365	338	4	11	9	19.211	26.46	22.831	0.211	0.63	0.622	22.834	0.487667	-5.54914	2.59e-50	1.4e-47	PBL11	KAH6829205.1 protein kinase 2B [Perilla frutescens var. hirtella] [Perilla frutescens]	-	-	-	-	-	GO:0004672//protein kinase activity;GO:0005524//ATP binding	GO:0006468//protein phosphorylation	--
Unigene0012643	365	422	360	3	2	8	14.213	16.805	13.358	0.087	0.063	0.304	14.792	0.151333	-6.61094	3.64e-50	1.95e-47	CCR4	XP_011096697.1 serine/threonine-protein kinase-like protein CCR4 [Sesamum indicum]	-	-	-	-	GO:0005575//cellular_component;GO:0016020//membrane;GO:0016021//integral component of membrane;GO:0031224//intrinsic component of membrane	GO:0000166//nucleotide binding;GO:0003674//molecular_function;GO:0003824//catalytic activity;GO:0004672//protein kinase activity;GO:0004674//protein serine/threonine kinase activity;GO:0005488//binding;GO:0005515//protein binding;GO:0005524//ATP binding;GO:0016301//kinase activity;GO:0016740//transferase activity;GO:0016772//transferase activity, transferring phosphorus-containing groups;GO:00167…	GO:0006464//cellular protein modification process;GO:0006468//protein phosphorylation;GO:0006793//phosphorus metabolic process;GO:0006796//phosphate-containing compound metabolic process;GO:0006807//nitrogen compound metabolic process;GO:0008150//biological_process;GO:0008152//metabolic process;GO:0009987//cellular process;GO:0016310//phosphorylation;GO:0019538//protein metabolic process;GO:00362…	--
Unigene0016223	77	97	76	586	623	542	4.57	5.887	4.298	25.827	29.89	31.338	4.91833	29.0183	2.56072	2.04e-49	1.07e-46	--	XP_042009368.1 uncharacterized protein LOC121757991 isoform X1 [Salvia splendens]	-	-	-	-	-	-	-	--
Unigene0028294	1583	1515	1525	694	561	467	45.216	44.253	41.506	14.722	12.955	12.996	43.6583	13.5577	-1.68715	4.62e-49	2.41e-46	Os01g0868300	KAH6838068.1 DNA-directed DNA polymerase [Perilla frutescens var. hirtella] [Perilla frutescens]	Genetic Information Processing	Replication and repair	ko03030//DNA replication	K02320	GO:0000228//nuclear chromosome;GO:0000428//DNA-directed RNA polymerase complex;GO:0005575//cellular_component;GO:0005622//intracellular anatomical structure;GO:0005634//nucleus;GO:0005657//replication fork;GO:0005658//alpha DNA polymerase:primase complex;GO:0005694//chromosome;GO:0030880//RNA polymerase complex;GO:0030894//replisome;GO:0031974//membrane-enclosed lumen;GO:0031981//nuclear lumen;GO…	GO:0000166//nucleotide binding;GO:0001882//nucleoside binding;GO:0003674//molecular_function;GO:0003676//nucleic acid binding;GO:0003677//DNA binding;GO:0003824//catalytic activity;GO:0003887//DNA-directed DNA polymerase activity;GO:0003896//DNA primase activity;GO:0003899//DNA-directed 5'-3' RNA polymerase activity;GO:0005488//binding;GO:0016740//transferase activity;GO:0016772//transferase acti…	GO:0000731//DNA synthesis involved in DNA repair;GO:0006139//nucleobase-containing compound metabolic process;GO:0006259//DNA metabolic process;GO:0006260//DNA replication;GO:0006261//DNA-dependent DNA replication;GO:0006269//DNA replication, synthesis of RNA primer;GO:0006270//DNA replication initiation;GO:0006271//DNA strand elongation involved in DNA replication;GO:0006272//leading strand elon…	--
Unigene0000098	199	206	207	896	905	704	4.425	4.684	4.386	14.796	16.269	15.251	4.49833	15.4387	1.77909	2.54e-47	1.3e-44	AtMg01250	GAU30026.1 hypothetical protein TSUD_161120 [Trifolium subterraneum]	-	-	-	-	-	GO:0003676//nucleic acid binding;GO:0003964//RNA-directed DNA polymerase activity;GO:0004523//RNA-DNA hybrid ribonuclease activity	GO:0000373//Group II intron splicing	--
Unigene0031592	279	248	278	32	26	19	20.729	18.843	19.681	1.766	1.562	1.375	19.751	1.56767	-3.65523	4.76e-47	2.41e-44	At4g20820	KAH6800451.1 hypothetical protein C2S52_000915 [Perilla frutescens var. hirtella] [Perilla frutescens]	-	-	-	-	-	GO:0016491//oxidoreductase activity;GO:0050660//flavin adenine dinucleotide binding	GO:0005975//carbohydrate metabolic process	--
Unigene0026027	514	505	478	124	127	101	33.192	33.349	29.413	5.947	6.63	6.354	31.9847	6.31033	-2.34159	1.87e-46	9.36e-44	AAC3	KAH6833904.1 protein kinase and Mad3-BUB1-I domain-containing protein [Perilla frutescens var. hirtella] [Perilla frutescens]	-	-	-	-	GO:0005575//cellular_component;GO:0005622//intracellular anatomical structure;GO:0005737//cytoplasm;GO:0005739//mitochondrion;GO:0005740//mitochondrial envelope;GO:0005743//mitochondrial inner membrane;GO:0009507//chloroplast;GO:0009526//plastid envelope;GO:0009536//plastid;GO:0009941//chloroplast envelope;GO:0016020//membrane;GO:0016021//integral component of membrane;GO:0019866//organelle inner…	GO:0000295//adenine nucleotide transmembrane transporter activity;GO:0003674//molecular_function;GO:0005215//transporter activity;GO:0005346//purine ribonucleotide transmembrane transporter activity;GO:0005347//ATP transmembrane transporter activity;GO:0005471//ATP:ADP antiporter activity;GO:0008509//anion transmembrane transporter activity;GO:0008514//organic anion transmembrane transporter acti…	GO:0006810//transport;GO:0006811//ion transport;GO:0006820//anion transport;GO:0006839//mitochondrial transport;GO:0006855//xenobiotic transmembrane transport;GO:0006862//nucleotide transport;GO:0006996//organelle organization;GO:0007005//mitochondrion organization;GO:0007006//mitochondrial membrane organization;GO:0008150//biological_process;GO:0009987//cellular process;GO:0015711//organic anion…	--
Unigene0031102	1	7	1	579	507	396	0.04	0.287	0.038	17.235	16.429	15.464	0.121667	16.376	7.07251	1.4e-45	6.92e-43	--	KAH6772862.1 hypothetical protein C2S51_011266 [Perilla frutescens var. frutescens] [Perilla frutescens]	-	-	-	-	-	GO:0003677//DNA binding;GO:0004803//transposase activity;GO:0016788//hydrolase activity, acting on ester bonds	GO:0006313//transposition, DNA-mediated	--
Unigene0028984	353	358	429	2	4	4	15.664	16.246	18.14	0.066	0.144	0.173	16.6833	0.127667	-7.02988	1.66e-45	8.12e-43	--	KAH6835236.1 hypothetical protein C2S53_012400 [Perilla frutescens var. hirtella] [Perilla frutescens]	-	-	-	-	-	GO:0005515//protein binding	-	--
Unigene0028326	4	1	5	528	561	353	0.279	0.071	0.332	27.306	31.584	23.95	0.227333	27.6133	6.92441	2.14e-45	1.03e-42	R1B-12	KAH6778848.1 hypothetical protein C2S52_010085 [Perilla frutescens var. hirtella] [Perilla frutescens]	-	-	-	-	-	GO:0043531//ADP binding	-	--
Unigene0023179	308	598	481	18	4	14	22.612	44.896	33.648	0.981	0.237	1.001	33.7187	0.739667	-5.51053	7.38e-45	3.51e-42	VIT_19s0014g04930	KAH6776279.1 hypothetical protein C2S52_013840 [Perilla frutescens var. hirtella] [Perilla frutescens]	Metabolism	Metabolism of terpenoids and polyketides	ko00909//Sesquiterpenoid and triterpenoid biosynthesis	K15803	-	GO:0000287//magnesium ion binding;GO:0005515//protein binding;GO:0010333//terpene synthase activity;GO:0016829//lyase activity	-	--
Unigene0015894	1538	1348	1703	523	442	322	40.776	36.547	43.022	10.297	9.474	8.317	40.115	9.36267	-2.09915	9.61e-45	4.52e-42	At3g22845	KAH6786956.1 aluminum induced protein with YGL and LRDR motifs [Perilla frutescens var. hirtella] [Perilla frutescens]	-	-	-	-	-	-	-	--
Unigene0031959	15	25	28	317	339	290	1.293	2.204	2.3	20.291	23.623	24.353	1.93233	22.7557	3.55781	2.44e-43	1.13e-40	ZOX1	KAH6779680.1 hypothetical protein C2S52_010917 [Perilla frutescens var. hirtella] [Perilla frutescens]	Metabolism;Metabolism	Global and overview maps;Metabolism of terpenoids and polyketides	ko01110//Biosynthesis of secondary metabolites;ko00908//Zeatin biosynthesis	K13495;K13495	-	GO:0008194//UDP-glycosyltransferase activity	-	--
Unigene0008273	7	12	17	373	630	345	0.652	1.142	1.508	25.784	47.408	31.286	1.10067	34.826	4.98372	2.46e-43	1.13e-40	--	KAH6771254.1 hypothetical protein C2S52_016057 [Perilla frutescens var. hirtella] [Perilla frutescens]	-	-	-	-	-	-	-	--
Unigene0040438	6	3	5	699	317	383	0.204	0.104	0.162	17.618	8.698	12.664	0.156667	12.9933	6.37393	2.86e-43	1.3e-40	ORF	FAA01205.1 TPA: orf y [Oryza sativa Japonica Group]	-	-	-	-	-	GO:0003676//nucleic acid binding;GO:0004523//RNA-DNA hybrid ribonuclease activity	-	--
Unigene0039584	83	58	68	516	431	386	1.918	1.371	1.497	8.856	8.053	8.691	1.59533	8.53333	2.41925	2.94e-42	1.32e-39	BGAL15	XP_012834734.1 PREDICTED: beta-galactosidase 15-like [Erythranthe guttata]	-	-	-	-	GO:0009341//beta-galactosidase complex	GO:0004553//hydrolase activity, hydrolyzing O-glycosyl compounds;GO:0004565//beta-galactosidase activity;GO:0017176//phosphatidylinositol N-acetylglucosaminyltransferase activity;GO:0030246//carbohydrate binding	GO:0005975//carbohydrate metabolic process	--
Unigene0023176	412	452	438	66	84	42	7.716	8.657	7.817	0.918	1.272	0.766	8.06333	0.985333	-3.03269	3.85e-42	1.7e-39	AtMg01250	XP_011102248.1 uncharacterized protein LOC105180271 [Sesamum indicum]	-	-	-	-	-	GO:0003964//RNA-directed DNA polymerase activity	GO:0000373//Group II intron splicing	--
Unigene0039238	143	145	109	953	995	1170	6.001	6.222	4.358	29.7	33.756	47.835	5.527	37.097	2.74673	4.83e-42	2.11e-39	--	KAH6780749.1 hypothetical protein C2S52_011986 [Perilla frutescens var. hirtella] [Perilla frutescens]	-	-	-	-	-	-	-	--
Unigene0035618	1063	1269	1076	324	358	278	65.804	80.334	63.47	14.895	17.917	16.767	69.8693	16.5263	-2.07989	5.18e-42	2.24e-39	At3g27150	KAH6823783.1 Galactose oxidase/kelch repeat superfamily protein [Perilla frutescens var. hirtella] [Perilla frutescens]	-	-	-	-	GO:0000151//ubiquitin ligase complex;GO:0005575//cellular_component;GO:0005622//intracellular anatomical structure;GO:0005634//nucleus;GO:0005737//cytoplasm;GO:0019005//SCF ubiquitin ligase complex;GO:0031461//cullin-RING ubiquitin ligase complex;GO:0032991//protein-containing complex;GO:0043226//organelle;GO:0043227//membrane-bounded organelle;GO:0043229//intracellular organelle;GO:0043231//intr…	GO:0003674//molecular_function;GO:0005488//binding;GO:0005515//protein binding;GO:0019899//enzyme binding;GO:0031625//ubiquitin protein ligase binding;GO:0044389//ubiquitin-like protein ligase binding	GO:0006508//proteolysis;GO:0006511//ubiquitin-dependent protein catabolic process;GO:0006807//nitrogen compound metabolic process;GO:0008150//biological_process;GO:0008152//metabolic process;GO:0009056//catabolic process;GO:0009057//macromolecule catabolic process;GO:0009987//cellular process;GO:0010498//proteasomal protein catabolic process;GO:0019222//regulation of metabolic process;GO:0019538/…	--
Unigene0037143	1710	1668	1903	759	740	628	41.433	41.33	43.936	13.658	14.496	14.825	42.233	14.3263	-1.5597	1.51e-41	6.48e-39	FH5	KAH6834802.1 formin homology5 [Perilla frutescens var. hirtella] [Perilla frutescens]	-	-	-	-	GO:0005576//extracellular region;GO:0042600//egg chorion	GO:0005213//structural constituent of egg chorion	GO:0007304//chorion-containing eggshell formation	--
Unigene0028771	223	209	197	16	11	11	16.586	15.896	13.961	0.884	0.661	0.797	15.481	0.780667	-4.30965	2.16e-41	9.16e-39	--	-	-	-	-	-	-	-	-	--
Unigene0040821	816	716	884	169	79	80	92.193	82.726	95.169	14.18	7.216	8.806	90.0293	10.0673	-3.16071	4.87e-41	2.04e-38	TBL41	XP_042029056.1 protein trichome birefringence-like 41 [Salvia splendens]	-	-	-	-	GO:0005575//cellular_component;GO:0005622//intracellular anatomical structure;GO:0005737//cytoplasm;GO:0005794//Golgi apparatus;GO:0012505//endomembrane system;GO:0016020//membrane;GO:0016021//integral component of membrane;GO:0031224//intrinsic component of membrane;GO:0043226//organelle;GO:0043227//membrane-bounded organelle;GO:0043229//intracellular organelle;GO:0043231//intracellular membrane…	GO:0003674//molecular_function;GO:0003824//catalytic activity;GO:0008374//O-acyltransferase activity;GO:0016407//acetyltransferase activity;GO:0016413//O-acetyltransferase activity;GO:0016740//transferase activity;GO:0016746//acyltransferase activity;GO:0016747//acyltransferase activity, transferring groups other than amino-acyl groups	GO:0008150//biological_process;GO:0009987//cellular process;GO:0071554//cell wall organization or biogenesis	--
Unigene0038911	586	551	599	199	138	131	32.804	31.543	31.951	8.273	6.245	7.145	32.0993	7.221	-2.15227	2.17e-40	8.99e-38	LRK10L-2.5	XP_012832522.1 PREDICTED: probable receptor-like protein kinase At1g67000 [Erythranthe guttata]	-	-	-	-	-	GO:0004672//protein kinase activity;GO:0005524//ATP binding;GO:0030247//polysaccharide binding	GO:0006468//protein phosphorylation	--
Unigene0033901	129	84	110	725	643	506	5.539	3.689	4.501	23.12	22.322	21.169	4.57633	22.2037	2.27853	2.52e-40	1.03e-37	At1g58602	KAH6824925.1 hypothetical protein C2S53_017878 [Perilla frutescens var. hirtella] [Perilla frutescens]	-	-	-	-	-	GO:0005515//protein binding;GO:0043531//ADP binding	-	--
Unigene0027770	1032	1059	1029	3	1	0	78.355	82.225	74.445	0.169	0.061	0	78.3417	0.0766667	-9.99696	2.65e-40	1.07e-37	At5g48380	KAF5813735.1 putative transferase, protein kinase RLK-Pelle-LRR-II family [Helianthus annuus]	Organismal Systems;Environmental Information Processing;Environmental Information Processing	Environmental adaptation;Signal transduction;Signal transduction	ko04626//Plant-pathogen interaction;ko04075//Plant hormone signal transduction;ko04016//MAPK signaling pathway - plant	K13416;K13416;K13416	-	-	-	--
Unigene0028161	0	5	3	440	517	584	0	0.245	0.137	15.638	20.002	27.229	0.127333	20.9563	7.36263	6.06e-40	2.43e-37	WAK4	XP_042016474.1 uncharacterized protein LOC121764531 [Salvia splendens]	-	-	-	-	-	GO:0030247//polysaccharide binding	-	--
Unigene0006753	371	363	303	3689	1793	2489	39.677	39.7	30.878	292.993	155.026	259.342	36.7517	235.787	2.6816	7.15e-40	2.84e-37	At4g16260	XP_042033711.1 glucan endo-1,3-beta-glucosidase, acidic-like [Salvia splendens]	-	-	-	-	-	GO:0004553//hydrolase activity, hydrolyzing O-glycosyl compounds	GO:0005975//carbohydrate metabolic process	--
Unigene0035372	4544	3661	5462	1375	1137	810	38.722	31.904	44.351	8.702	7.833	6.725	38.3257	7.75333	-2.30542	7.4e-40	2.91e-37	rbcL	QJU04450.1 ribulose-1,5-bisphosphate carboxylase/oxygenase large subunit [Isodon lophanthoides]	Metabolism;Metabolism;Metabolism;Metabolism;Metabolism	Global and overview maps;Global and overview maps;Global and overview maps;Energy metabolism;Carbohydrate metabolism	ko01100//Metabolic pathways;ko01110//Biosynthesis of secondary metabolites;ko01200//Carbon metabolism;ko00710//Carbon fixation in photosynthetic organisms;ko00630//Glyoxylate and dicarboxylate metabolism	K01601;K01601;K01601;K01601;K01601	GO:0000314//organellar small ribosomal subunit;GO:0000315//organellar large ribosomal subunit;GO:0005840//ribosome;GO:0009317//acetyl-CoA carboxylase complex;GO:0009368//endopeptidase Clp complex;GO:0009512//cytochrome b6f complex;GO:0009522//photosystem I;GO:0009523//photosystem II;GO:0009538//photosystem I reaction center;GO:0009539//photosystem II reaction center;GO:0009579//thylakoid;GO:00160…	GO:0000287//magnesium ion binding;GO:0003674//molecular_function;GO:0003735//structural constituent of ribosome;GO:0003989//acetyl-CoA carboxylase activity;GO:0004176//ATP-dependent peptidase activity;GO:0004252//serine-type endopeptidase activity;GO:0005506//iron ion binding;GO:0009055//electron transfer activity;GO:0016862//intramolecular oxidoreductase activity, interconverting keto- and enol-…	GO:0006412//translation;GO:0006508//proteolysis;GO:0006633//fatty acid biosynthetic process;GO:0015977//carbon fixation;GO:0015979//photosynthesis;GO:0019509//L-methionine salvage from methylthioadenosine;GO:0019684//photosynthesis, light reaction	--
Unigene0016573	79	81	124	715	708	507	2.15	2.254	3.215	14.45	15.576	13.442	2.53967	14.4893	2.51228	1.81e-39	7.06e-37	pol	KZV54506.1 peroxidase 64 [Dorcoceras hygrometricum]	-	-	-	-	-	GO:0004190//aspartic-type endopeptidase activity	GO:0006508//proteolysis	--
Unigene0030861	1	2	2	1109	654	724	0.108	0.221	0.206	88.883	57.061	76.125	0.178333	74.023	8.69725	3.92e-39	1.51e-36	At5g64460	XP_042046801.1 phosphoglycerate mutase-like protein 1 isoform X1 [Salvia splendens]	-	-	-	-	-	-	GO:0009236//cobalamin biosynthetic process	--
Unigene0031761	675	645	695	270	216	204	28.932	28.272	28.385	8.595	7.485	8.519	28.5297	8.19967	-1.79883	4.14e-39	1.58e-36	R1A-10	KAH6763420.1 hypothetical protein C2S52_020853 [Perilla frutescens var. hirtella] [Perilla frutescens]	-	-	-	-	-	GO:0005515//protein binding;GO:0009378//four-way junction helicase activity;GO:0043531//ADP binding	GO:0006281//DNA repair;GO:0006310//DNA recombination	--
Unigene0018785	351	340	365	1227	1025	893	8.679	8.598	8.6	22.532	20.491	21.513	8.62567	21.512	1.31843	4.27e-39	1.61e-36	pcnB	KAH6820768.1 hypothetical protein C2S53_018953 [Perilla frutescens var. hirtella] [Perilla frutescens]	-	-	-	-	-	GO:0003723//RNA binding;GO:0016779//nucleotidyltransferase activity	GO:0006396//RNA processing	--
Unigene0036683	1756	2553	2395	668	622	515	80.174	119.202	104.196	22.65	22.959	22.909	101.191	22.8393	-2.14748	5.36e-39	2.01e-36	PMA4	KAH6772262.1 H[+]-ATPase 2 [Perilla frutescens var. frutescens] [Perilla frutescens]	Metabolism;Metabolism	Global and overview maps;Energy metabolism	ko01100//Metabolic pathways;ko00190//Oxidative phosphorylation	K01535;K01535	GO:0031004//potassium ion-transporting ATPase complex	GO:0005375//copper ion transmembrane transporter activity;GO:0005388//P-type calcium transporter activity;GO:0008556//P-type potassium transmembrane transporter activity;GO:0008967//phosphoglycolate phosphatase activity;GO:0015434//ABC-type cadmium transporter activity;GO:0015444//P-type magnesium transporter activity;GO:0016787//hydrolase activity;GO:0019143//3-deoxy-manno-octulosonate-8-phospha…	GO:0006545//glycine biosynthetic process;GO:0006564//L-serine biosynthetic process;GO:0006813//potassium ion transport;GO:0006816//calcium ion transport;GO:0006825//copper ion transport;GO:0008152//metabolic process;GO:0009103//lipopolysaccharide biosynthetic process;GO:0015691//cadmium ion transport;GO:0015693//magnesium ion transport;GO:0030001//metal ion transport	--
Unigene0000444	92	107	99	538	564	546	44.027	52.365	45.144	191.205	218.209	254.571	47.1787	221.328	2.22998	6.02e-39	2.23e-36	--	PIM97937.1 hypothetical protein CDL12_29586 [Handroanthus impetiginosus]	-	-	-	-	-	-	-	--
Unigene0035552	142	187	188	976	1057	698	6.016	8.101	7.589	30.707	36.202	28.81	7.23533	31.9063	2.14071	9.65e-39	3.54e-36	At3g04600	KDO79887.1 hypothetical protein CISIN_1g015582mg [Citrus sinensis]	Genetic Information Processing	Translation	ko00970//Aminoacyl-tRNA biosynthesis	K01867	-	-	-	--
Unigene0003582	1895	1871	1851	843	566	563	144.186	145.582	134.201	47.635	34.817	41.735	141.323	41.3957	-1.77144	1.19e-38	4.29e-36	PGH1	KAH6762245.1 Enolase [Perilla frutescens var. hirtella] [Perilla frutescens]	Metabolism;Metabolism;Metabolism;Metabolism;Metabolism;Genetic Information Processing	Global and overview maps;Global and overview maps;Global and overview maps;Global and overview maps;Carbohydrate metabolism;Folding, sorting and degradation	ko01100//Metabolic pathways;ko01110//Biosynthesis of secondary metabolites;ko01200//Carbon metabolism;ko01230//Biosynthesis of amino acids;ko00010//Glycolysis / Gluconeogenesis;ko03018//RNA degradation	K01689;K01689;K01689;K01689;K01689;K01689	GO:0000015//phosphopyruvate hydratase complex;GO:0005575//cellular_component;GO:0005576//extracellular region;GO:0005622//intracellular anatomical structure;GO:0005634//nucleus;GO:0005737//cytoplasm;GO:0005739//mitochondrion;GO:0005740//mitochondrial envelope;GO:0005741//mitochondrial outer membrane;GO:0005829//cytosol;GO:0005886//plasma membrane;GO:0005911//cell-cell junction;GO:0009506//plasmod…	GO:0000287//magnesium ion binding;GO:0003674//molecular_function;GO:0003676//nucleic acid binding;GO:0003677//DNA binding;GO:0003824//catalytic activity;GO:0004634//phosphopyruvate hydratase activity;GO:0005488//binding;GO:0005507//copper ion binding;GO:0016829//lyase activity;GO:0016835//carbon-oxygen lyase activity;GO:0016836//hydro-lyase activity;GO:0043167//ion binding;GO:0043169//cation bind…	GO:0001101//response to acid chemical;GO:0005975//carbohydrate metabolic process;GO:0006082//organic acid metabolic process;GO:0006090//pyruvate metabolic process;GO:0006091//generation of precursor metabolites and energy;GO:0006096//glycolytic process;GO:0006139//nucleobase-containing compound metabolic process;GO:0006163//purine nucleotide metabolic process;GO:0006164//purine nucleotide biosynt…	--
Unigene0020747	191	196	241	13	15	14	8.47	8.889	10.184	0.428	0.538	0.605	9.181	0.523667	-4.13193	1.19e-38	4.29e-36	--	KAH6769519.1 hypothetical protein C2S51_014855 [Perilla frutescens var. frutescens] [Perilla frutescens]	-	-	-	-	-	GO:0005515//protein binding	-	--
Unigene0036640	25	16	16	384	855	434	4.956	3.243	3.022	56.531	137.024	83.819	3.74033	92.458	4.62756	5.58e-38	1.99e-35	--	-	-	-	-	-	-	-	-	--
Unigene0032907	349	329	386	71	81	57	69.571	67.068	73.32	10.511	13.054	11.07	69.9863	11.545	-2.59981	5.8e-38	2.03e-35	--	KAH6832832.1 hypothetical protein C2S53_006079 [Perilla frutescens var. hirtella] [Perilla frutescens]	-	-	-	-	-	-	-	--
Unigene0007273	489	428	516	16	41	40	109.109	97.66	109.707	2.651	7.396	8.695	105.492	6.24733	-4.07775	5.81e-38	2.03e-35	--	KAH6756858.1 VQ motif-containing protein [Perilla frutescens var. hirtella] [Perilla frutescens]	-	-	-	-	-	-	-	--
Unigene0030985	985	1082	930	409	338	265	54.902	61.674	49.393	16.93	15.231	14.391	55.323	15.5173	-1.834	6.62e-38	2.3e-35	AP2	KAH6823426.1 Integrase-type DNA-binding superfamily protein [Perilla frutescens var. hirtella] [Perilla frutescens]	-	-	-	-	-	GO:0003700//DNA-binding transcription factor activity	GO:0006355//regulation of transcription, DNA-templated	ERF
Unigene0028047	45	46	59	379	319	298	1.492	1.56	1.864	9.332	8.55	9.626	1.63867	9.16933	2.48429	8.24e-38	2.83e-35	SBT5.6	KAH6780102.1 hypothetical protein C2S52_011339 [Perilla frutescens var. hirtella] [Perilla frutescens]	-	-	-	-	GO:0005694//chromosome	GO:0003677//DNA binding;GO:0003824//catalytic activity;GO:0005524//ATP binding	GO:0006259//DNA metabolic process	--
Unigene0021938	1266	1328	1322	633	588	451	76.375	81.928	75.994	28.36	28.678	26.508	78.099	27.8487	-1.4877	9.81e-38	3.35e-35	At2g32560	PIM99281.1 hypothetical protein CDL12_28233 [Handroanthus impetiginosus]	-	-	-	-	-	GO:0005515//protein binding	-	--
Unigene0037216	225	207	293	1233	985	884	12.958	12.191	16.079	52.734	45.861	49.6	13.7427	49.3983	1.8458	1.62e-37	5.48e-35	--	XP_042011704.1 uncharacterized protein LOC121760151 [Salvia splendens]	-	-	-	-	-	-	-	--
Unigene0000350	2834	2380	3780	857	764	593	28.406	24.396	36.103	6.379	6.191	5.791	29.635	6.12033	-2.27562	3.37e-37	1.13e-34	psbB	XP_028109717.1 uncharacterized protein LOC114308349 [Camellia sinensis]	Metabolism;Metabolism	Global and overview maps;Energy metabolism	ko01100//Metabolic pathways;ko00195//Photosynthesis	K02704;K02704	GO:0000311//plastid large ribosomal subunit;GO:0000312//plastid small ribosomal subunit;GO:0000314//organellar small ribosomal subunit;GO:0000315//organellar large ribosomal subunit;GO:0000345//cytosolic DNA-directed RNA polymerase complex;GO:0005575//cellular_component;GO:0005622//intracellular anatomical structure;GO:0005737//cytoplasm;GO:0005840//ribosome;GO:0009507//chloroplast;GO:0009512//cy…	GO:0003674//molecular_function;GO:0003677//DNA binding;GO:0003723//RNA binding;GO:0003735//structural constituent of ribosome;GO:0003743//translation initiation factor activity;GO:0003824//catalytic activity;GO:0003899//DNA-directed 5'-3' RNA polymerase activity;GO:0004523//RNA-DNA hybrid ribonuclease activity;GO:0005488//binding;GO:0005506//iron ion binding;GO:0009055//electron transfer activity…	GO:0006091//generation of precursor metabolites and energy;GO:0006351//transcription, DNA-templated;GO:0006401//RNA catabolic process;GO:0006412//translation;GO:0006413//translational initiation;GO:0008150//biological_process;GO:0008152//metabolic process;GO:0009765//photosynthesis, light harvesting;GO:0009767//photosynthetic electron transport chain;GO:0009769//photosynthesis, light harvesting i…	--
Unigene0000617	1519	1433	1613	603	639	460	101.265	97.695	102.464	29.854	34.44	29.877	100.475	31.3903	-1.67844	5.25e-37	1.74e-34	AOS3	KAH6789313.1 allene oxide synthase [Perilla frutescens var. frutescens] [Perilla frutescens]	Metabolism;Metabolism;Metabolism	Global and overview maps;Global and overview maps;Lipid metabolism	ko01100//Metabolic pathways;ko01110//Biosynthesis of secondary metabolites;ko00592//alpha-Linolenic acid metabolism	K01723;K01723;K01723	-	GO:0005506//iron ion binding;GO:0016705//oxidoreductase activity, acting on paired donors, with incorporation or reduction of molecular oxygen;GO:0020037//heme binding	-	--
Unigene0027151	369	373	378	99	95	89	61.269	63.335	59.806	12.208	12.753	14.398	61.47	13.1197	-2.22815	1.02e-36	3.34e-34	--	-	-	-	-	-	-	-	-	--
Unigene0034211	12098	10975	12824	5167	5126	3471	586.463	544.067	592.359	186.015	200.893	163.932	574.296	183.613	-1.64512	2.45e-36	8e-34	CIGR1	KAH6767976.1 GRAS family transcription factor [Perilla frutescens var. frutescens] [Perilla frutescens]	-	-	-	-	-	-	-	GRAS
Unigene0028354	553	448	498	72	40	76	23.413	19.397	20.091	2.264	1.369	3.135	20.967	2.256	-3.21628	3.38e-36	1.1e-33	RPS17	KAH6832085.1 hypothetical protein C2S53_007922 [Perilla frutescens var. hirtella] [Perilla frutescens]	Genetic Information Processing	Translation	ko03010//Ribosome	K02962	GO:0005840//ribosome	GO:0003735//structural constituent of ribosome	GO:0006412//translation	--
Unigene0030891	611	959	759	118	48	79	43.838	70.363	51.89	6.287	2.784	5.522	55.3637	4.86433	-3.50863	4.34e-36	1.39e-33	CYP71BE52	KAH6768086.1 hypothetical protein C2S51_013422 [Perilla frutescens var. frutescens] [Perilla frutescens]	-	-	-	-	-	GO:0005506//iron ion binding;GO:0016705//oxidoreductase activity, acting on paired donors, with incorporation or reduction of molecular oxygen;GO:0020037//heme binding	-	--
Unigene0027355	391	337	504	82	70	59	21.211	18.696	26.053	3.304	3.07	3.118	21.9867	3.164	-2.79681	5.01e-36	1.6e-33	atpB	YP_009921930.1 ATP synthase CF1 beta subunit [Disanthus cercidifolius subsp. longipes] [Disanthus cercidifolius]	Metabolism;Metabolism;Metabolism	Global and overview maps;Energy metabolism;Energy metabolism	ko01100//Metabolic pathways;ko00190//Oxidative phosphorylation;ko00195//Photosynthesis	K02112;K02112;K02112	GO:0000275//mitochondrial proton-transporting ATP synthase complex, catalytic sector F(1);GO:0005575//cellular_component;GO:0005622//intracellular anatomical structure;GO:0005737//cytoplasm;GO:0009288//bacterial-type flagellum;GO:0009507//chloroplast;GO:0009534//chloroplast thylakoid;GO:0009535//chloroplast thylakoid membrane;GO:0009536//plastid;GO:0009579//thylakoid;GO:0016020//membrane;GO:00164…	GO:0000166//nucleotide binding;GO:0003674//molecular_function;GO:0003824//catalytic activity;GO:0003924//GTPase activity;GO:0005215//transporter activity;GO:0005488//binding;GO:0005524//ATP binding;GO:0005525//GTP binding;GO:0008324//cation transmembrane transporter activity;GO:0008553//P-type proton-exporting transporter activity;GO:0015075//ion transmembrane transporter activity;GO:0015078//pro…	GO:0001539//cilium or flagellum-dependent cell motility;GO:0006139//nucleobase-containing compound metabolic process;GO:0006163//purine nucleotide metabolic process;GO:0006164//purine nucleotide biosynthetic process;GO:0006725//cellular aromatic compound metabolic process;GO:0006753//nucleoside phosphate metabolic process;GO:0006754//ATP biosynthetic process;GO:0006793//phosphorus metabolic proce…	--
Unigene0004810	135	126	128	565	546	515	5.834	5.568	5.271	18.133	19.076	21.683	5.55767	19.6307	1.82056	5.31e-36	1.68e-33	CBK1	KAH6754986.1 AGC cGMP-dependent and protein kinase kinase family protein [Perilla frutescens var. hirtella] [Perilla frutescens]	-	-	-	-	-	GO:0000166//nucleotide binding;GO:0003674//molecular_function;GO:0003824//catalytic activity;GO:0004497//monooxygenase activity;GO:0004672//protein kinase activity;GO:0004674//protein serine/threonine kinase activity;GO:0005488//binding;GO:0005524//ATP binding;GO:0016301//kinase activity;GO:0016740//transferase activity;GO:0016772//transferase activity, transferring phosphorus-containing groups;G…	GO:0006464//cellular protein modification process;GO:0006468//protein phosphorylation;GO:0006744//ubiquinone biosynthetic process;GO:0006793//phosphorus metabolic process;GO:0006796//phosphate-containing compound metabolic process;GO:0006807//nitrogen compound metabolic process;GO:0008150//biological_process;GO:0008152//metabolic process;GO:0009987//cellular process;GO:0016310//phosphorylation;GO…	--
Unigene0016962	11	22	9	264	250	256	1.848	3.78	1.441	32.939	33.956	41.903	2.35633	36.266	3.944	7.09e-36	2.22e-33	--	XP_042012737.1 uncharacterized protein LOC121761195 [Salvia splendens]	-	-	-	-	-	-	-	--
Unigene0013369	180	193	179	843	1068	753	10.952	12.009	10.378	38.092	52.535	44.637	11.113	45.088	2.0205	9.59e-36	2.98e-33	PHT4;4	KAH6817927.1 Major facilitator superfamily protein [Perilla frutescens var. frutescens] [Perilla frutescens]	-	-	-	-	GO:0005575//cellular_component;GO:0005622//intracellular anatomical structure;GO:0005737//cytoplasm;GO:0005887//integral component of plasma membrane;GO:0009507//chloroplast;GO:0009526//plastid envelope;GO:0009528//plastid inner membrane;GO:0009536//plastid;GO:0009706//chloroplast inner membrane;GO:0009941//chloroplast envelope;GO:0016020//membrane;GO:0016021//integral component of membrane;GO:00…	GO:0003674//molecular_function;GO:0005215//transporter activity;GO:0005315//inorganic phosphate transmembrane transporter activity;GO:0005342//organic acid transmembrane transporter activity;GO:0008028//monocarboxylic acid transmembrane transporter activity;GO:0008509//anion transmembrane transporter activity;GO:0008514//organic anion transmembrane transporter activity;GO:0015075//ion transmembra…	GO:0006629//lipid metabolic process;GO:0006720//isoprenoid metabolic process;GO:0006721//terpenoid metabolic process;GO:0006810//transport;GO:0006811//ion transport;GO:0006817//phosphate ion transport;GO:0006820//anion transport;GO:0006855//xenobiotic transmembrane transport;GO:0008150//biological_process;GO:0008152//metabolic process;GO:0008643//carbohydrate transport;GO:0009987//cellular proces…	--
Unigene0030830	18	19	18	236	220	184	2.082	2.247	1.984	20.269	20.569	20.732	2.10433	20.5233	3.28583	1.8e-35	5.56e-33	BOB1	KAH6828150.1 HSP20-like chaperones superfamily protein [Perilla frutescens var. hirtella] [Perilla frutescens]	-	-	-	-	-	-	-	--
Unigene0036502	5	8	7	242	223	163	0.083	0.136	0.111	2.979	2.988	2.632	0.11	2.86633	4.70363	2.14e-35	6.55e-33	RE1	RVW92024.1 Retrovirus-related Pol polyprotein from transposon TNT 1-94 [Vitis vinifera]	-	-	-	-	GO:0005840//ribosome	GO:0003676//nucleic acid binding;GO:0003735//structural constituent of ribosome;GO:0005515//protein binding;GO:0008270//zinc ion binding	GO:0000165//MAPK cascade;GO:0006412//translation;GO:0015074//DNA integration;GO:0019068//virion assembly	--
Unigene0004457	1	5	3	302	318	242	0.058	0.299	0.167	13.107	15.025	13.779	0.174667	13.9703	6.32162	4.19e-35	1.27e-32	RPS27B	KAG2566966.1 hypothetical protein PVAP13_7NG230034 [Panicum virgatum]	Genetic Information Processing	Translation	ko03010//Ribosome	K02978	GO:0005840//ribosome	GO:0003735//structural constituent of ribosome	GO:0006412//translation	--
Unigene0009160	230	236	198	897	1011	782	13.182	13.832	10.813	38.178	46.843	43.665	12.609	42.8953	1.76637	9.01e-35	2.71e-32	GSTT1	KAH6761108.1 glutathione S-transferase THETA 1 [Perilla frutescens var. frutescens] [Perilla frutescens]	Metabolism;Metabolism	Global and overview maps;Metabolism of other amino acids	ko01100//Metabolic pathways;ko00480//Glutathione metabolism	K00799;K00799	-	GO:0005515//protein binding;GO:0016034//maleylacetoacetate isomerase activity	GO:0006559//L-phenylalanine catabolic process;GO:0006572//tyrosine catabolic process;GO:0006749//glutathione metabolic process	--
Unigene0034666	11	20	10	306	205	209	0.612	1.138	0.53	12.647	9.223	11.332	0.76	11.0673	3.86416	1.13e-34	3.39e-32	H0219H12.3	KAH6774517.1 NAP1-related protein 2 [Perilla frutescens var. frutescens] [Perilla frutescens]	-	-	-	-	GO:0005634//nucleus	GO:0004674//protein serine/threonine kinase activity	GO:0006334//nucleosome assembly	--
Unigene0034817	16	17	18	279	192	197	1.295	1.407	1.388	16.771	12.564	15.535	1.36333	14.9567	3.45558	1.44e-34	4.26e-32	EFR	KAH6819893.1 hypothetical protein C2S53_020711 [Perilla frutescens var. hirtella] [Perilla frutescens]	-	-	-	-	-	GO:0005515//protein binding	-	--
Unigene0003140	31	40	31	284	272	229	1.445	1.906	1.377	9.829	10.248	10.397	1.576	10.158	2.68828	2.72e-34	8.01e-32	DIVARICATA	KAH6780293.1 hypothetical protein C2S52_011530 [Perilla frutescens var. hirtella] [Perilla frutescens]	-	-	-	-	-	-	-	MYB
Unigene0018857	24	23	30	289	474	311	1.916	1.878	2.283	17.138	30.599	24.194	2.02567	23.977	3.56518	3.44e-34	1e-31	RD21A	KAH6818903.1 Granulin repeat cysteine protease family protein [Perilla frutescens var. frutescens] [Perilla frutescens]	-	-	-	-	GO:0000323//lytic vacuole;GO:0000932//P-body;GO:0005575//cellular_component;GO:0005576//extracellular region;GO:0005615//extracellular space;GO:0005622//intracellular anatomical structure;GO:0005737//cytoplasm;GO:0005764//lysosome;GO:0005773//vacuole;GO:0005794//Golgi apparatus;GO:0005911//cell-cell junction;GO:0009506//plasmodesma;GO:0009507//chloroplast;GO:0009536//plastid;GO:0010494//cytoplasm…	GO:0003674//molecular_function;GO:0003824//catalytic activity;GO:0004175//endopeptidase activity;GO:0004197//cysteine-type endopeptidase activity;GO:0008233//peptidase activity;GO:0008234//cysteine-type peptidase activity;GO:0016787//hydrolase activity;GO:0140096//catalytic activity, acting on a protein	GO:0006508//proteolysis;GO:0006807//nitrogen compound metabolic process;GO:0006950//response to stress;GO:0006952//defense response;GO:0008150//biological_process;GO:0008152//metabolic process;GO:0009056//catabolic process;GO:0009057//macromolecule catabolic process;GO:0009605//response to external stimulus;GO:0009607//response to biotic stimulus;GO:0009620//response to fungus;GO:0009987//cellula…	--
Unigene0026672	12	5	7	226	189	189	0.974	0.415	0.541	13.616	12.396	14.938	0.643333	13.65	4.40719	3.92e-34	1.13e-31	--	-	-	-	-	-	-	-	-	--
Unigene0028983	31	35	45	293	309	273	1.344	1.551	1.859	9.432	10.828	11.529	1.58467	10.5963	2.74131	4.05e-34	1.16e-31	EIX1	KAH6833085.1 hypothetical protein C2S53_005723 [Perilla frutescens var. hirtella] [Perilla frutescens]	-	-	-	-	-	GO:0005515//protein binding	-	--
Unigene0015206	61	56	73	374	407	352	6.361	5.972	7.254	28.963	34.312	35.762	6.529	33.0123	2.33807	5.49e-34	1.57e-31	--	KAH6830878.1 hypothetical protein C2S53_005802 [Perilla frutescens var. hirtella] [Perilla frutescens]	-	-	-	-	-	GO:0008080//N-acetyltransferase activity	-	--
Unigene0003837	18	16	21	229	208	181	3.894	3.54	4.329	36.791	36.379	38.149	3.921	37.1063	3.24237	9.38e-34	2.66e-31	LTP1	KAH6809230.1 hypothetical protein C2S51_027013 [Perilla frutescens var. frutescens] [Perilla frutescens]	-	-	-	-	-	-	-	--
Unigene0038724	519	482	635	2184	1943	1465	61.166	58.091	71.31	191.152	185.129	168.215	63.5223	181.499	1.51462	1.22e-33	3.44e-31	GDCSH	KAF7137313.1 hypothetical protein RHSIM_Rhsim07G0124400 [Rhododendron simsii]	Metabolism;Metabolism;Metabolism;Metabolism;Metabolism	Global and overview maps;Global and overview maps;Global and overview maps;Carbohydrate metabolism;Amino acid metabolism	ko01100//Metabolic pathways;ko01110//Biosynthesis of secondary metabolites;ko01200//Carbon metabolism;ko00630//Glyoxylate and dicarboxylate metabolism;ko00260//Glycine, serine and threonine metabolism	K02437;K02437;K02437;K02437;K02437	-	GO:0003824//catalytic activity	GO:0019464//glycine decarboxylation via glycine cleavage system	--
Unigene0029877	33	18	22	279	382	275	2.702	1.507	1.716	16.964	25.285	21.936	1.975	21.395	3.43735	2.74e-33	7.64e-31	--	-	-	-	-	-	-	-	-	--
Unigene0033526	78	87	101	443	452	386	1.986	2.265	2.451	8.377	9.305	9.576	2.234	9.086	2.02402	3e-33	8.32e-31	At5g56420	KAH6772847.1 hypothetical protein C2S51_011251 [Perilla frutescens var. frutescens] [Perilla frutescens]	-	-	-	-	-	GO:0005515//protein binding	-	--
Unigene0035740	1502	1590	1370	4879	4755	3380	184.833	200.091	160.644	445.885	473.062	405.236	181.856	441.394	1.27927	8.61e-33	2.37e-30	RBG7	CAF1860383.1 unnamed protein product [Brassica napus]	-	-	-	-	-	GO:0003676//nucleic acid binding	GO:0008380//RNA splicing	--
Unigene0026831	45	59	56	357	333	254	1.747	2.342	2.071	10.29	10.449	9.605	2.05333	10.1147	2.30041	2.2e-32	6e-30	CGR2	KAH6788500.1 transmembrane protein [Perilla frutescens var. frutescens] [Perilla frutescens]	-	-	-	-	-	-	-	--
Unigene0028423	31	30	36	334	254	200	1.233	1.22	1.364	9.864	8.166	7.749	1.27233	8.593	2.75569	2.99e-32	8.12e-30	--	-	-	-	-	-	-	-	-	--
Unigene0036034	247	195	161	17	11	6	89.557	72.304	55.624	4.578	3.224	2.12	72.495	3.30733	-4.45414	3.63e-32	9.79e-30	--	EYU27072.1 hypothetical protein MIMGU_mgv1a017550mg [Erythranthe guttata]	-	-	-	-	-	-	-	--
Unigene0012930	0	5	1	369	363	294	0	0.291	0.054	15.58	16.685	16.285	0.115	16.1833	7.13673	4.1e-32	1.1e-29	--	KAH6799020.1 hypothetical protein C2S51_035504 [Perilla frutescens var. frutescens] [Perilla frutescens]	-	-	-	-	-	-	-	--
Unigene0021007	183	224	236	29	32	19	27.408	34.308	33.68	3.226	3.875	2.772	31.7987	3.291	-3.27237	5.98e-32	1.59e-29	--	KAH6836024.1 hypothetical protein C2S53_002186 [Perilla frutescens var. hirtella] [Perilla frutescens]	-	-	-	-	-	-	-	--
Unigene0005102	178	182	254	5	5	1	23.822	24.909	32.392	0.497	0.541	0.13	27.041	0.389333	-6.118	7.45e-32	1.97e-29	--	-	-	-	-	-	-	-	-	--
Unigene0018852	1492	1415	1554	787	747	630	64.047	62.117	63.565	25.089	25.925	26.348	63.243	25.7873	-1.29424	7.56e-32	1.98e-29	RGA1	KAH6783047.1 hypothetical protein C2S52_008006 [Perilla frutescens var. hirtella] [Perilla frutescens]	-	-	-	-	-	GO:0005515//protein binding;GO:0043531//ADP binding	-	--
Unigene0026836	174	216	194	15	11	21	12.644	16.051	13.433	0.809	0.646	1.487	14.0427	0.980667	-3.83991	1.46e-31	3.8e-29	LRK10L-1.2	KAH6773298.1 hypothetical protein C2S51_011702 [Perilla frutescens var. frutescens] [Perilla frutescens]	-	-	-	-	-	GO:0004672//protein kinase activity;GO:0005524//ATP binding;GO:0030247//polysaccharide binding	GO:0006468//protein phosphorylation	--
Unigene0036560	3811	3840	3587	11971	8682	8311	348.785	359.395	312.813	813.641	642.388	741.063	340.331	732.364	1.10562	1.7e-31	4.39e-29	CYP76AH30	KAH6783730.1 hypothetical protein C2S52_008689 [Perilla frutescens var. hirtella] [Perilla frutescens]	Metabolism	Metabolism of terpenoids and polyketides	ko00904//Diterpenoid biosynthesis	K20513	-	GO:0005506//iron ion binding;GO:0016705//oxidoreductase activity, acting on paired donors, with incorporation or reduction of molecular oxygen;GO:0020037//heme binding	-	--
Unigene0033758	1560	1545	1675	4947	5292	3604	104.096	105.429	106.503	245.152	285.489	234.303	105.343	254.981	1.2753	1.91e-31	4.91e-29	PCUBI4-1	XP_023742764.1 polyubiquitin [Lactuca sativa]	Genetic Information Processing	Folding, sorting and degradation	ko04120//Ubiquitin mediated proteolysis	K08770	GO:0005576//extracellular region	GO:0003980//UDP-glucose:glycoprotein glucosyltransferase activity;GO:0005515//protein binding;GO:0008168//methyltransferase activity;GO:0015485//cholesterol binding	GO:0006289//nucleotide-excision repair;GO:0006364//rRNA processing;GO:0006486//protein glycosylation;GO:0031639//plasminogen activation	--
Unigene0024251	4660	5300	4298	1	0	0	495.017	575.747	435.046	0.079	0	0	501.937	0.0263333	-14.2183	2.16e-31	5.51e-29	BANGLUC	KAH6796374.1 hypothetical protein C2S51_037360 [Perilla frutescens var. frutescens] [Perilla frutescens]	-	-	-	-	-	GO:0004553//hydrolase activity, hydrolyzing O-glycosyl compounds	GO:0005975//carbohydrate metabolic process	--
Unigene0037894	1000	927	1028	3007	3518	2633	53.473	50.692	52.38	119.413	152.086	137.173	52.1817	136.224	1.38437	2.22e-31	5.63e-29	INVE	KAH6761914.1 alkaline/neutral invertase [Perilla frutescens var. hirtella] [Perilla frutescens]	-	-	-	-	-	GO:0033926//glycopeptide alpha-N-acetylgalactosaminidase activity	-	--
Unigene0024590	460	586	408	68	20	40	35.094	45.719	29.66	3.853	1.234	2.973	36.8243	2.68667	-3.77677	2.69e-31	6.78e-29	GT5	KAH6788430.1 hypothetical protein C2S51_003436 [Perilla frutescens var. frutescens] [Perilla frutescens]	-	-	-	-	-	GO:0008194//UDP-glycosyltransferase activity	-	--
Unigene0036402	1535	1286	1702	5101	4337	3641	67.047	57.443	70.838	165.467	153.152	154.945	65.1093	157.855	1.27766	2.92e-31	7.32e-29	PSB27-1	KAG8386907.1 hypothetical protein BUALT_Bualt03G0197600 [Buddleja alternifolia]	Metabolism;Metabolism	Global and overview maps;Energy metabolism	ko01100//Metabolic pathways;ko00195//Photosynthesis	K08902;K08902	GO:0009523//photosystem II;GO:0009538//photosystem I reaction center	GO:0003674//molecular_function;GO:0005515//protein binding	GO:0010207//photosystem II assembly	--
Unigene0036799	1	5	4	243	218	178	0.097	0.498	0.371	17.568	17.157	16.883	0.322	17.2027	5.73943	3.51e-31	8.71e-29	RLP28	KAH6778787.1 hypothetical protein C2S52_010024 [Perilla frutescens var. hirtella] [Perilla frutescens]	-	-	-	-	-	GO:0005515//protein binding	-	--
Unigene0028562	67	56	48	351	404	316	4.37	3.735	2.983	17.003	21.305	20.082	3.696	19.4633	2.39672	3.91e-31	9.65e-29	--	KAH6823424.1 ribonuclease H2 subunit B [Perilla frutescens var. hirtella] [Perilla frutescens]	-	-	-	-	-	-	-	--
Unigene0035673	16	13	18	233	173	172	2.654	2.205	2.845	28.698	23.196	27.792	2.568	26.562	3.37065	4.84e-31	1.19e-28	--	XP_042010822.1 pheromone-processing carboxypeptidase KEX1-like isoform X3 [Salvia splendens]	-	-	-	-	-	-	-	--
Unigene0023177	378	358	418	100	115	82	35.889	34.759	37.816	7.051	8.827	7.585	36.1547	7.821	-2.20876	6.12e-31	1.49e-28	CXE12	KAH6818945.1 hypothetical protein C2S51_002548 [Perilla frutescens var. frutescens] [Perilla frutescens]	-	-	-	-	-	GO:0016787//hydrolase activity	-	--
Unigene0027189	11394	10032	12728	3424	4374	2984	363.676	327.451	387.109	81.162	112.869	92.794	359.412	95.6083	-1.91043	8.29e-31	2.01e-28	--	-	-	-	-	-	-	-	-	--
Unigene0039960	514	476	508	1391	1236	1065	50.176	47.518	47.253	100.842	97.545	101.289	48.3157	99.892	1.04788	1.01e-30	2.44e-28	--	KAH6832007.1 SMAD/FHA domain-containing protein [Perilla frutescens var. hirtella] [Perilla frutescens]	-	-	-	-	GO:0005575//cellular_component;GO:0005622//intracellular anatomical structure;GO:0005634//nucleus;GO:0043226//organelle;GO:0043227//membrane-bounded organelle;GO:0043229//intracellular organelle;GO:0043231//intracellular membrane-bounded organelle	GO:0003674//molecular_function;GO:0003676//nucleic acid binding;GO:0003723//RNA binding;GO:0003729//mRNA binding;GO:0005488//binding;GO:0005515//protein binding;GO:0097159//organic cyclic compound binding;GO:1901363//heterocyclic compound binding	GO:0033103//protein secretion by the type VI secretion system	--
Unigene0029112	89	103	111	550	441	351	8.219	9.728	9.768	37.722	32.927	31.582	9.23833	34.077	1.88309	1.7e-30	4.07e-28	GT3	KAH6837354.1 hypothetical protein C2S53_009614 [Perilla frutescens var. hirtella] [Perilla frutescens]	-	-	-	-	-	GO:0008194//UDP-glycosyltransferase activity;GO:0016758//hexosyltransferase activity	-	--
Unigene0014287	218	220	257	1466	904	813	17.685	18.252	19.867	88.323	59.29	64.258	18.6013	70.6237	1.92475	1.84e-30	4.37e-28	HST	KAH6777803.1 hydroxycinnamoyl-CoA shikimate/quinate hydroxycinnamoyl transferase [Perilla frutescens var. frutescens] [Perilla frutescens]	Metabolism;Metabolism;Metabolism;Metabolism;Metabolism	Global and overview maps;Global and overview maps;Biosynthesis of other secondary metabolites;Biosynthesis of other secondary metabolites;Biosynthesis of other secondary metabolites	ko01100//Metabolic pathways;ko01110//Biosynthesis of secondary metabolites;ko00940//Phenylpropanoid biosynthesis;ko00941//Flavonoid biosynthesis;ko00945//Stilbenoid, diarylheptanoid and gingerol biosynthesis	K13065;K13065;K13065;K13065;K13065	-	GO:0016747//acyltransferase activity, transferring groups other than amino-acyl groups	-	--
Unigene0027551	118	108	121	469	476	416	3.276	3.067	3.201	9.671	10.685	11.253	3.18133	10.5363	1.72767	4.87e-30	1.15e-27	R1B-23	KAH6782518.1 hypothetical protein C2S51_007811 [Perilla frutescens var. frutescens] [Perilla frutescens]	-	-	-	-	-	GO:0043531//ADP binding	-	--
Unigene0026653	5	8	8	177	172	143	0.336	0.549	0.512	8.821	9.332	9.349	0.465667	9.16733	4.29913	1.02e-29	2.37e-27	R1A-3	XP_042038252.1 putative late blight resistance protein homolog R1A-10 [Salvia splendens]	-	-	-	-	-	-	-	--
Unigene0031453	33	31	35	237	250	220	2.878	2.764	2.908	15.347	17.624	18.69	2.85	17.2203	2.59508	1.17e-29	2.72e-27	7DLGT	KAH6787242.1 hypothetical protein C2S52_006794 [Perilla frutescens var. hirtella] [Perilla frutescens]	-	-	-	-	-	GO:0008194//UDP-glycosyltransferase activity	-	--
Unigene0012549	30	14	26	267	294	199	2.875	1.372	2.374	19.004	22.78	18.582	2.207	20.122	3.18862	1.24e-29	2.87e-27	R1B-16	KAH6758339.1 hypothetical protein C2S51_018574 [Perilla frutescens var. frutescens] [Perilla frutescens]	-	-	-	-	-	-	-	--
Unigene0029035	556	476	589	137	145	74	32.229	28.216	32.533	5.898	6.795	4.179	30.9927	5.624	-2.46226	1.29e-29	2.95e-27	--	KAH6795719.1 hypothetical protein C2S51_036705 [Perilla frutescens var. frutescens] [Perilla frutescens]	Cellular Processes	Transport and catabolism	ko04146//Peroxisome	K13348	GO:0016021//integral component of membrane	-	-	--
Unigene0031611	2	3	2	272	266	199	0.073	0.111	0.069	7.332	7.805	7.037	0.0843333	7.39133	6.45359	1.49e-29	3.39e-27	MSH4	KAH6818035.1 MUTS-like protein 4 [Perilla frutescens var. frutescens] [Perilla frutescens]	-	-	-	-	-	GO:0005524//ATP binding;GO:0030983//mismatched DNA binding	GO:0006259//DNA metabolic process;GO:0006298//mismatch repair	--
Unigene0036522	1381	1136	1274	430	490	407	154.433	129.911	135.753	35.711	44.3	44.343	140.032	41.4513	-1.75627	1.65e-29	3.73e-27	WDL4	KAH6797520.1 hypothetical protein C2S52_022074 [Perilla frutescens var. hirtella] [Perilla frutescens]	-	-	-	-	-	-	-	--
Unigene0033353	273	311	292	78	79	63	38.191	44.492	38.924	8.104	8.935	8.587	40.5357	8.542	-2.24655	2.08e-29	4.68e-27	ATRX	KAH6832693.1 P-loop containing nucleoside triphosphate hydrolases superfamily protein [Perilla frutescens var. hirtella] [Perilla frutescens]	-	-	-	-	GO:0000228//nuclear chromosome;GO:0000775//chromosome, centromeric region;GO:0000779//condensed chromosome, centromeric region;GO:0000781//chromosome, telomeric region;GO:0000785//chromatin;GO:0000792//heterochromatin;GO:0000793//condensed chromosome;GO:0000794//condensed nuclear chromosome;GO:0001674//female germ cell nucleus;GO:0005575//cellular_component;GO:0005622//intracellular anatomical st…	GO:0000166//nucleotide binding;GO:0000981//DNA-binding transcription factor activity, RNA polymerase II-specific;GO:0003674//molecular_function;GO:0003676//nucleic acid binding;GO:0003677//DNA binding;GO:0003678//DNA helicase activity;GO:0003682//chromatin binding;GO:0003700//DNA-binding transcription factor activity;GO:0003824//catalytic activity;GO:0004386//helicase activity;GO:0005488//binding…	GO:0000003//reproduction;GO:0000122//negative regulation of transcription by RNA polymerase II;GO:0000212//meiotic spindle organization;GO:0000226//microtubule cytoskeleton organization;GO:0000902//cell morphogenesis;GO:0000904//cell morphogenesis involved in differentiation;GO:0001932//regulation of protein phosphorylation;GO:0002009//morphogenesis of an epithelium;GO:0002064//epithelial cell de…	--
Unigene0027147	35	11	18	307	324	251	1.294	0.416	0.634	8.43	9.685	9.042	0.781333	9.05233	3.53428	2.2e-29	4.93e-27	--	KAH6798321.1 hypothetical protein C2S51_034805 [Perilla frutescens var. frutescens] [Perilla frutescens]	-	-	-	-	-	-	-	--
Unigene0030136	296	345	340	1174	903	839	19.854	23.665	21.731	58.481	48.967	54.828	21.75	54.092	1.3144	2.88e-29	6.42e-27	MPP10	KAH6825831.1 U3 small nucleolar ribonucleoprotein [Perilla frutescens var. hirtella] [Perilla frutescens]	Genetic Information Processing	Translation	ko03008//Ribosome biogenesis in eukaryotes	K14559	GO:0005575//cellular_component;GO:0005622//intracellular anatomical structure;GO:0005634//nucleus;GO:0005654//nucleoplasm;GO:0005694//chromosome;GO:0005730//nucleolus;GO:0005732//sno(s)RNA-containing ribonucleoprotein complex;GO:0030532//small nuclear ribonucleoprotein complex;GO:0030684//preribosome;GO:0030686//90S preribosome;GO:0031974//membrane-enclosed lumen;GO:0031981//nuclear lumen;GO:0032…	GO:0003674//molecular_function	GO:0000375//RNA splicing, via transesterification reactions;GO:0000447//endonucleolytic cleavage in ITS1 to separate SSU-rRNA from 5.8S rRNA and LSU-rRNA from tricistronic rRNA transcript (SSU-rRNA, 5.8S rRNA, LSU-rRNA);GO:0000460//maturation of 5.8S rRNA;GO:0000462//maturation of SSU-rRNA from tricistronic rRNA transcript (SSU-rRNA, 5.8S rRNA, LSU-rRNA);GO:0000466//maturation of 5.8S rRNA from t…	--
Unigene0008934	526	480	514	170	190	139	13.778	12.858	12.829	3.307	4.024	3.547	13.155	3.626	-1.85916	6.65e-29	1.47e-26	DA2	KAH6780803.1 RING/U-box superfamily protein [Perilla frutescens var. hirtella] [Perilla frutescens]	-	-	-	-	-	-	-	--
Unigene0029471	0	0	1	6245	2847	3507	0	0	0.181	880.085	436.772	648.377	0.0603333	655.078	13.4064	7.85e-29	1.73e-26	--	KAG8372221.1 hypothetical protein BUALT_Bualt12G0043900 [Buddleja alternifolia]	-	-	-	-	-	GO:0005515//protein binding	-	--
Unigene0025796	1785	1611	1688	0	1	1	119.222	110.036	107.43	0	0.054	0.065	112.229	0.0396667	-11.4662	8.22e-29	1.8e-26	ALMT8	KAH6793667.1 aluminum activated malate transporter family protein [Perilla frutescens var. hirtella] [Perilla frutescens]	-	-	-	-	-	-	GO:0015743//malate transport	--
Unigene0030529	4007	3477	4184	1374	1497	854	182.13	161.618	181.213	46.38	55.01	37.818	174.987	46.4027	-1.91497	1.35e-28	2.93e-26	NRPE7	KAH6808966.1 RNA polymerase Rpb7-like [Perilla frutescens var. frutescens] [Perilla frutescens]	Genetic Information Processing	Transcription	ko03020//RNA polymerase	K16253	-	GO:0003899//DNA-directed 5'-3' RNA polymerase activity;GO:0046983//protein dimerization activity	-	--
Unigene0028767	650	562	740	237	206	141	75.54	66.792	81.947	20.455	19.355	15.965	74.7597	18.5917	-2.0076	2.94e-28	6.37e-26	At4g02530	XP_011078400.1 thylakoid lumenal 16.5 kDa protein, chloroplastic [Sesamum indicum]	-	-	-	-	GO:0009523//photosystem II;GO:0009654//photosystem II oxygen evolving complex;GO:0019898//extrinsic component of membrane	GO:0005509//calcium ion binding	GO:0015979//photosynthesis	--
Unigene0026464	275	279	236	51	58	53	13.792	14.309	11.278	1.9	2.352	2.59	13.1263	2.28067	-2.52494	5.05e-28	1.09e-25	--	KAH6789119.1 hypothetical protein C2S51_004125 [Perilla frutescens var. frutescens] [Perilla frutescens]	-	-	-	-	GO:0000776//kinetochore	-	GO:0034508//centromere complex assembly	--
Unigene0016308	0	0	0	1750	1570	1271	0	0	0	27.374	26.735	26.082	0.001	26.7303	14.7062	1.27e-27	2.71e-25	TY3B-G	KAH7568759.1 hypothetical protein JRO89_XS06G0045500 [Xanthoceras sorbifolium]	-	-	-	-	-	-	-	--
Unigene0001123	166	165	129	14	4	7	12.225	12.426	9.052	0.766	0.238	0.502	11.2343	0.502	-4.48408	1.55e-27	3.27e-25	DBR	KAH6770429.1 alkenal reductase [Perilla frutescens var. hirtella] [Perilla frutescens]	-	-	-	-	-	GO:0016655//oxidoreductase activity, acting on NAD(P)H, quinone or similar compound as acceptor	GO:0008152//metabolic process	--
Unigene0032636	257	263	283	68	70	64	18.589	19.454	19.505	3.653	4.093	4.51	19.1827	4.08533	-2.23128	2.07e-27	4.36e-25	UBP12	XP_011094186.1 ubiquitin carboxyl-terminal hydrolase 12 isoform X6 [Sesamum indicum]	-	-	-	-	GO:0005575//cellular_component;GO:0005622//intracellular anatomical structure;GO:0005634//nucleus;GO:0005737//cytoplasm;GO:0005829//cytosol;GO:0043226//organelle;GO:0043227//membrane-bounded organelle;GO:0043229//intracellular organelle;GO:0043231//intracellular membrane-bounded organelle	GO:0003674//molecular_function;GO:0003824//catalytic activity;GO:0004843//thiol-dependent deubiquitinase;GO:0005515//protein binding;GO:0008233//peptidase activity;GO:0008234//cysteine-type peptidase activity;GO:0016787//hydrolase activity;GO:0019783//ubiquitin-like protein-specific protease activity;GO:0101005//deubiquitinase activity;GO:0140096//catalytic activity, acting on a protein	GO:0001101//response to acid chemical;GO:0006464//cellular protein modification process;GO:0006508//proteolysis;GO:0006511//ubiquitin-dependent protein catabolic process;GO:0006807//nitrogen compound metabolic process;GO:0007154//cell communication;GO:0007165//signal transduction;GO:0008150//biological_process;GO:0008152//metabolic process;GO:0009056//catabolic process;GO:0009057//macromolecule c…	--
Unigene0026533	210	243	207	51	29	32	14.391	17.03	13.517	2.596	1.607	2.137	14.9793	2.11333	-2.82538	2.13e-27	4.45e-25	--	-	-	-	-	-	-	-	-	--
Unigene0000331	1	5	4	610	158	314	0.146	0.745	0.555	65.971	18.602	44.551	0.482	43.0413	6.48055	2.21e-27	4.61e-25	2MMP	KAH6803323.1 hypothetical protein C2S51_034769 [Perilla frutescens var. frutescens] [Perilla frutescens]	-	-	-	-	GO:0031012//extracellular matrix	GO:0003824//catalytic activity;GO:0004222//metalloendopeptidase activity;GO:0008233//peptidase activity;GO:0008237//metallopeptidase activity;GO:0008270//zinc ion binding	GO:0006508//proteolysis;GO:0009847//spore germination	--
Unigene0037011	233	165	215	913	1230	1152	24.994	18.1	21.976	72.733	106.669	120.395	21.69	99.9323	2.20392	4.02e-27	8.32e-25	GNS1	KAH6796373.1 hypothetical protein C2S51_037359 [Perilla frutescens var. frutescens] [Perilla frutescens]	-	-	-	-	-	GO:0004553//hydrolase activity, hydrolyzing O-glycosyl compounds	GO:0005975//carbohydrate metabolic process	--
Unigene0008108	12	5	8	163	169	138	0.863	0.368	0.548	8.703	9.823	9.666	0.593	9.39733	3.98615	5.06e-27	1.04e-24	At5g58300	KAH6773265.1 hypothetical protein C2S51_011669 [Perilla frutescens var. frutescens] [Perilla frutescens]	-	-	-	-	-	GO:0004672//protein kinase activity;GO:0005524//ATP binding	GO:0006468//protein phosphorylation	--
Unigene0034366	2261	2121	2570	859	732	871	83.513	80.116	90.453	23.563	21.859	31.344	84.694	25.5887	-1.72675	5.59e-27	1.15e-24	BAK1	XP_041993905.1 BRASSINOSTEROID INSENSITIVE 1-associated receptor kinase 1-like isoform X1 [Salvia splendens]	Organismal Systems;Environmental Information Processing;Environmental Information Processing	Environmental adaptation;Signal transduction;Signal transduction	ko04626//Plant-pathogen interaction;ko04075//Plant hormone signal transduction;ko04016//MAPK signaling pathway - plant	K13416;K13416;K13416	-	GO:0004672//protein kinase activity;GO:0005524//ATP binding	GO:0006468//protein phosphorylation	--
Unigene0023394	1222	1098	1125	647	557	462	63.089	57.971	55.344	24.807	23.249	23.239	58.8013	23.765	-1.30701	7.61e-27	1.55e-24	PILS7	XP_042028710.1 protein PIN-LIKES 7-like [Salvia splendens]	-	-	-	-	GO:0016021//integral component of membrane	-	GO:0055085//transmembrane transport	--
Unigene0039304	208	203	188	660	631	509	11.135	11.113	9.59	26.239	27.31	26.548	10.6127	26.699	1.331	1e-26	2.03e-24	CYP736A117	KAH6809280.1 hypothetical protein C2S51_027063 [Perilla frutescens var. frutescens] [Perilla frutescens]	-	-	-	-	-	GO:0005506//iron ion binding;GO:0016705//oxidoreductase activity, acting on paired donors, with incorporation or reduction of molecular oxygen;GO:0020037//heme binding	-	--
Unigene0020630	0	0	0	1371	1449	1141	0	0	0	45.351	52.178	49.514	0.001	49.0143	15.5809	1.03e-26	2.07e-24	R1A-10	XP_042039202.1 putative late blight resistance protein homolog R1A-10 [Salvia splendens]	-	-	-	-	-	GO:0004386//helicase activity;GO:0005515//protein binding;GO:0005524//ATP binding;GO:0005525//GTP binding;GO:0016887//ATP hydrolysis activity;GO:0017111//nucleoside-triphosphatase activity;GO:0043531//ADP binding	-	--
Unigene0029783	1407	1369	1412	881	758	655	34.98	34.805	33.45	16.266	15.235	15.865	34.4117	15.7887	-1.12401	1.22e-26	2.45e-24	JMJ706	KAH6792533.1 Transcription factor jumonji family protein / zinc finger family protein [Perilla frutescens var. hirtella] [Perilla frutescens]	-	-	-	-	GO:0005575//cellular_component;GO:0005622//intracellular anatomical structure;GO:0005634//nucleus;GO:0043226//organelle;GO:0043227//membrane-bounded organelle;GO:0043229//intracellular organelle;GO:0043231//intracellular membrane-bounded organelle	GO:0003674//molecular_function;GO:0003676//nucleic acid binding;GO:0003824//catalytic activity;GO:0005488//binding;GO:0016491//oxidoreductase activity;GO:0043167//ion binding;GO:0043169//cation binding;GO:0046872//metal ion binding;GO:0051213//dioxygenase activity;GO:0097159//organic cyclic compound binding;GO:1901363//heterocyclic compound binding	GO:0000003//reproduction;GO:0000902//cell morphogenesis;GO:0003006//developmental process involved in reproduction;GO:0006139//nucleobase-containing compound metabolic process;GO:0006325//chromatin organization;GO:0006351//transcription, DNA-templated;GO:0006355//regulation of transcription, DNA-templated;GO:0006464//cellular protein modification process;GO:0006482//protein demethylation;GO:00067…	--
Unigene0018386	224	210	221	681	625	537	6.033	5.784	5.672	13.622	13.61	14.092	5.82967	13.7747	1.24053	1.35e-26	2.7e-24	MAMYB	KAH6801244.1 hypothetical protein C2S52_001708 [Perilla frutescens var. hirtella] [Perilla frutescens]	-	-	-	-	-	GO:0005515//protein binding	-	--
Unigene0018555	1083	961	1095	0	0	0	132.697	120.414	127.844	0	0	0	126.985	0.001	-16.9543	2.42e-26	4.8e-24	--	KAG8657817.1 hypothetical protein MANES_03G090703v8 [Manihot esculenta]	-	-	-	-	-	GO:0003677//DNA binding	-	--
Unigene0037092	2844	2845	2911	1571	1626	1206	52.435	53.641	51.141	21.511	24.237	21.663	52.4057	22.4703	-1.2217	2.55e-26	5.03e-24	PCMP-E63	AYM00589.1 pentatricopeptide repeat protein [Salvia miltiorrhiza]	-	-	-	-	GO:0005575//cellular_component;GO:0005622//intracellular anatomical structure;GO:0005737//cytoplasm;GO:0005739//mitochondrion;GO:0043226//organelle;GO:0043227//membrane-bounded organelle;GO:0043229//intracellular organelle;GO:0043231//intracellular membrane-bounded organelle	GO:0003674//molecular_function;GO:0003676//nucleic acid binding;GO:0003723//RNA binding;GO:0003824//catalytic activity;GO:0004518//nuclease activity;GO:0004519//endonuclease activity;GO:0005488//binding;GO:0005506//iron ion binding;GO:0008270//zinc ion binding;GO:0016705//oxidoreductase activity, acting on paired donors, with incorporation or reduction of molecular oxygen;GO:0016787//hydrolase ac…	GO:0000959//mitochondrial RNA metabolic process;GO:0006139//nucleobase-containing compound metabolic process;GO:0006725//cellular aromatic compound metabolic process;GO:0006807//nitrogen compound metabolic process;GO:0008150//biological_process;GO:0008152//metabolic process;GO:0009451//RNA modification;GO:0009987//cellular process;GO:0016070//RNA metabolic process;GO:0034641//cellular nitrogen co…	--
Unigene0025180	55	56	56	350	335	217	13.094	13.634	12.704	61.882	64.479	50.334	13.144	58.8983	2.16382	2.63e-26	5.16e-24	RGA1	XP_042052900.1 putative late blight resistance protein homolog R1B-16 isoform X1 [Salvia splendens]	-	-	-	-	-	GO:0043531//ADP binding	-	--
Unigene0022093	1149	1062	1289	0	1	1	26.998	25.518	28.86	0	0.019	0.023	27.1253	0.014	-10.92	3.41e-26	6.64e-24	AtMg01250	XP_011102248.1 uncharacterized protein LOC105180271 [Sesamum indicum]	-	-	-	-	-	GO:0003964//RNA-directed DNA polymerase activity	GO:0000373//Group II intron splicing	--
Unigene0025279	490	453	474	129	168	120	46.679	44.131	43.026	9.126	12.939	11.137	44.612	11.0673	-2.01112	5.69e-26	1.1e-23	petC	XP_002284361.1 PREDICTED: cytochrome b6-f complex iron-sulfur subunit 1, chloroplastic [Vitis vinifera]	Metabolism;Metabolism	Global and overview maps;Energy metabolism	ko01100//Metabolic pathways;ko00195//Photosynthesis	K02636;K02636	GO:0045275//respiratory chain complex III	GO:0008121//ubiquinol-cytochrome-c reductase activity;GO:0009055//electron transfer activity;GO:0050611//arsenate reductase (azurin) activity;GO:0051537//2 iron, 2 sulfur cluster binding	GO:0009060//aerobic respiration	--
Unigene0026469	485	415	539	155	166	130	45.262	39.606	47.931	10.743	12.524	11.82	44.2663	11.6957	-1.92024	7.42e-26	1.43e-23	UBC4	ONM06159.1 Ubiquitin-conjugating enzyme E2 4 [Zea mays]	Genetic Information Processing	Folding, sorting and degradation	ko04120//Ubiquitin mediated proteolysis	K10576	-	-	-	--
Unigene0028873	118	141	157	3	6	2	5.759	7.038	7.302	0.109	0.237	0.095	6.69967	0.147	-5.5102	9.75e-26	1.87e-23	--	-	-	-	-	-	-	-	-	--
Unigene0021447	157	131	139	4	2	3	32.719	27.919	27.603	0.619	0.337	0.609	29.4137	0.521667	-5.81721	1.03e-25	1.97e-23	Os02g0491800	KAH6827539.1 germin-like protein 2 [Perilla frutescens var. hirtella] [Perilla frutescens]	-	-	-	-	-	-	-	--
Unigene0007399	229	212	199	745	858	614	36.819	34.857	30.488	88.957	111.528	96.181	34.0547	98.8887	1.53795	1.26e-25	2.38e-23	--	KAH7677691.1 hypothetical protein IHE45_07G099900 [Dioscorea alata]	-	-	-	-	-	-	-	--
Unigene0030164	145	132	157	552	695	575	7.707	7.175	7.952	21.79	29.866	29.777	7.61133	27.1443	1.83443	1.37e-25	2.57e-23	UGT74E1	KAH6809281.1 hypothetical protein C2S51_027064 [Perilla frutescens var. frutescens] [Perilla frutescens]	-	-	-	-	-	GO:0008194//UDP-glycosyltransferase activity;GO:0016758//hexosyltransferase activity	-	--
Unigene0002342	327	1016	496	36	37	49	29.927	95.09	43.255	2.447	2.738	4.369	56.0907	3.18467	-4.13855	1.59e-25	2.96e-23	--	KAH6819528.1 hypothetical protein C2S51_003131 [Perilla frutescens var. frutescens] [Perilla frutescens]	-	-	-	-	-	-	-	--
Unigene0000132	206	320	314	31	35	44	47.764	75.875	69.374	5.338	6.561	9.94	64.3377	7.27967	-3.14372	1.59e-25	2.96e-23	XERICO	KAH6797894.1 hypothetical protein C2S52_022448 [Perilla frutescens var. hirtella] [Perilla frutescens]	-	-	-	-	GO:0005680//anaphase-promoting complex	GO:0008270//zinc ion binding;GO:0046872//metal ion binding;GO:0061630//ubiquitin protein ligase activity;GO:0097602//cullin family protein binding	GO:0031145//anaphase-promoting complex-dependent catabolic process	--
Unigene0033604	855	870	976	0	0	0	54.348	56.553	59.116	0	0	0	56.6723	0.001	-15.7904	1.75e-25	3.23e-23	--	KAH6781505.1 AMP-dependent synthetase and ligase family protein [Perilla frutescens var. frutescens] [Perilla frutescens]	-	-	-	-	GO:0005886//plasma membrane	GO:0003674//molecular_function;GO:0005524//ATP binding	GO:0006357//regulation of transcription by RNA polymerase II;GO:0007059//chromosome segregation;GO:0008150//biological_process;GO:0030261//chromosome condensation	--
Unigene0013306	1696	1121	1457	429	480	308	144.431	97.625	118.23	27.132	33.047	25.555	120.095	28.578	-2.0712	1.75e-25	3.23e-23	AVT1I	KAH6791158.1 Transmembrane amino acid transporter family protein [Perilla frutescens var. frutescens] [Perilla frutescens]	-	-	-	-	-	-	-	--
Unigene0029143	4	10	4	180	138	124	0.353	0.902	0.336	11.786	9.837	10.652	0.530333	10.7583	4.34241	1.98e-25	3.63e-23	--	XP_012852141.1 PREDICTED: alpha-L-fucosidase 1-like [Erythranthe guttata]	Metabolism	Glycan biosynthesis and metabolism	ko00511//Other glycan degradation	K01206	-	-	-	--
Unigene0027145	34	33	29	279	188	189	1.898	1.884	1.543	11.567	8.485	10.28	1.775	10.1107	2.50999	2.9e-25	5.3e-23	NPR1	KAH6803164.1 regulatory protein [Perilla frutescens var. frutescens] [Perilla frutescens]	Environmental Information Processing	Signal transduction	ko04075//Plant hormone signal transduction	K14508	GO:0005737//cytoplasm	GO:0003999//adenine phosphoribosyltransferase activity	GO:0006166//purine ribonucleoside salvage	--
Unigene0018811	1	4	4	157	200	157	0.04	0.163	0.151	4.633	6.425	6.078	0.118	5.712	5.59714	3.49e-25	6.34e-23	ZMYM1	XP_042451510.1 zinc finger MYM-type protein 1-like [Zingiber officinale]	-	-	-	-	-	GO:0046983//protein dimerization activity	-	--
Unigene0031486	272	238	312	77	46	38	20.685	18.509	22.608	4.349	2.828	2.815	20.6007	3.33067	-2.62881	3.98e-25	7.19e-23	--	KAH6761853.1 P-loop containing nucleoside triphosphate hydrolases superfamily protein [Perilla frutescens var. hirtella] [Perilla frutescens]	-	-	-	-	-	-	-	--
Unigene0025041	13	16	21	334	165	174	1.238	1.559	1.906	23.629	12.708	16.149	1.56767	17.4953	3.48028	5.42e-25	9.75e-23	ISPH	KAH6830074.1 4-hydroxy-3-methylbut-2-enyl diphosphate reductase [Perilla frutescens var. hirtella] [Perilla frutescens]	Metabolism;Metabolism;Metabolism	Global and overview maps;Global and overview maps;Metabolism of terpenoids and polyketides	ko01100//Metabolic pathways;ko01110//Biosynthesis of secondary metabolites;ko00900//Terpenoid backbone biosynthesis	K03527;K03527;K03527	-	GO:0046872//metal ion binding;GO:0051745//4-hydroxy-3-methylbut-2-en-1-yl diphosphate reductase activity	GO:0009240//isopentenyl diphosphate biosynthetic process;GO:0015968//stringent response;GO:0019288//isopentenyl diphosphate biosynthetic process, methylerythritol 4-phosphate pathway;GO:0046677//response to antibiotic;GO:0050992//dimethylallyl diphosphate biosynthetic process	--
Unigene0025468	880	745	786	410	353	299	43.1	37.314	36.682	14.913	13.977	14.267	39.032	14.3857	-1.44003	6.83e-25	1.22e-22	--	-	-	-	-	-	-	-	-	--
Unigene0027273	267	258	356	70	32	40	9.644	9.53	12.253	1.878	0.934	1.408	10.4757	1.40667	-2.89669	7.22e-25	1.29e-22	ORP4B	KAH6754895.1 hypothetical protein C2S53_019582 [Perilla frutescens var. hirtella] [Perilla frutescens]	-	-	-	-	-	GO:0008289//lipid binding	-	--
Unigene0020975	797	871	792	437	398	338	90.262	100.876	85.469	36.755	36.441	37.295	92.2023	36.8303	-1.32391	1.23e-24	2.19e-22	AZF2	KAH6773131.1 hypothetical protein C2S51_011535 [Perilla frutescens var. frutescens] [Perilla frutescens]	-	-	-	-	-	-	-	--
Unigene0036047	4	7	6	146	128	128	0.277	0.496	0.396	7.514	7.171	8.642	0.389667	7.77567	4.31865	1.24e-24	2.19e-22	PBL4	KAH6829205.1 protein kinase 2B [Perilla frutescens var. hirtella] [Perilla frutescens]	-	-	-	-	-	GO:0004672//protein kinase activity;GO:0005524//ATP binding	GO:0006468//protein phosphorylation	--
Unigene0027290	0	3	4	181	233	159	0	0.174	0.216	7.612	10.667	8.772	0.13	9.017	6.11606	1.24e-24	2.19e-22	CALS7	KAG6423755.1 hypothetical protein SASPL_114158 [Salvia splendens]	-	-	-	-	-	-	-	--
Unigene0032181	282	317	281	94	63	75	10.275	11.811	9.756	2.543	1.856	2.662	10.614	2.35367	-2.17299	1.39e-24	2.43e-22	R1A-10	KAH6799911.1 hypothetical protein C2S52_000375 [Perilla frutescens var. hirtella] [Perilla frutescens]	-	-	-	-	-	GO:0003723//RNA binding;GO:0003724//RNA helicase activity;GO:0005524//ATP binding;GO:0016887//ATP hydrolysis activity;GO:0017111//nucleoside-triphosphatase activity;GO:0043531//ADP binding	-	--
Unigene0013500	2223	2625	3171	935	440	496	333.642	402.894	453.494	104.216	53.389	72.528	396.677	76.711	-2.37046	1.41e-24	2.46e-22	--	-	-	-	-	-	-	-	-	--
Unigene0002005	127	125	116	10	3	3	32.583	32.795	28.358	1.905	0.622	0.75	31.2453	1.09233	-4.83816	1.5e-24	2.6e-22	LHCB1.1	VAH10280.1 unnamed protein product [Triticum turgidum subsp. durum] [Triticum turgidum]	Metabolism;Metabolism	Global and overview maps;Energy metabolism	ko01100//Metabolic pathways;ko00196//Photosynthesis - antenna proteins	K08912;K08912	GO:0016020//membrane	-	GO:0001539//cilium or flagellum-dependent cell motility;GO:0009306//protein secretion	--
Unigene0034618	181	210	250	803	686	575	5.685	6.745	7.483	18.731	17.42	17.596	6.63767	17.9157	1.43247	1.58e-24	2.73e-22	EIX2	KAH6784422.1 hypothetical protein C2S52_009381 [Perilla frutescens var. hirtella] [Perilla frutescens]	Organismal Systems	Environmental adaptation	ko04626//Plant-pathogen interaction	K13466	-	GO:0005515//protein binding	-	--
Unigene0033570	5	12	9	149	353	371	0.52	1.277	0.892	11.514	29.694	37.609	0.896333	26.2723	4.87337	1.75e-24	3.02e-22	SOT13	KAH6762954.1 sulfotransferase 12 [Perilla frutescens var. hirtella] [Perilla frutescens]	-	-	-	-	GO:0016021//integral component of membrane	GO:0008146//sulfotransferase activity	-	--
Unigene0030370	30	36	34	251	195	168	1.706	2.094	1.843	10.602	8.966	9.309	1.881	9.62567	2.35539	1.98e-24	3.39e-22	--	-	-	-	-	-	-	-	-	--
Unigene0032517	0	0	0	1005	902	727	0	0	0	179.495	175.375	170.341	0.001	175.07	17.4176	2e-24	3.42e-22	--	CAA2977050.1 Hypothetical predicted protein [Olea europaea subsp. europaea] [Olea europaea]	-	-	-	-	-	-	-	--
Unigene0034123	0	0	0	1061	786	763	0	0	0	63.524	51.229	59.93	0.001	58.2277	15.8294	2.62e-24	4.45e-22	HSP17.4A	KAH6777624.1 HSP20-like chaperones superfamily protein [Perilla frutescens var. frutescens] [Perilla frutescens]	-	-	-	-	-	-	-	--
Unigene0006972	35	84	55	437	446	387	3.341	8.2	5.003	30.979	34.418	35.991	5.51467	33.796	2.61551	3e-24	5.06e-22	CXE2	KAH6794063.1 hypothetical protein C2S52_004540 [Perilla frutescens var. hirtella] [Perilla frutescens]	-	-	-	-	-	GO:0016787//hydrolase activity	-	--
Unigene0038103	348	249	338	71	79	66	16.138	11.808	14.935	2.445	2.962	2.982	14.2937	2.79633	-2.35377	3.5e-24	5.88e-22	BAK1	KAH6828920.1 hypothetical protein C2S53_013487 [Perilla frutescens var. hirtella] [Perilla frutescens]	-	-	-	-	-	GO:0004672//protein kinase activity;GO:0005515//protein binding;GO:0005524//ATP binding	GO:0006468//protein phosphorylation	--
Unigene0002208	215	245	265	2	2	0	8.899	10.37	10.451	0.061	0.067	0	9.90667	0.0426667	-7.85915	3.8e-24	6.36e-22	--	KAH6786184.1 hypothetical protein C2S52_000088 [Perilla frutescens var. hirtella] [Perilla frutescens]	-	-	-	-	-	-	-	--
Unigene0018853	626	598	656	218	246	225	47.605	46.505	47.536	12.312	15.124	16.67	47.2153	14.702	-1.68324	5.22e-24	8.7e-22	BAK1	KAH6810094.1 BRI1-associated receptor kinase [Perilla frutescens var. frutescens] [Perilla frutescens]	-	-	-	-	-	GO:0003677//DNA binding;GO:0004519//endonuclease activity;GO:0004672//protein kinase activity;GO:0005524//ATP binding	GO:0006468//protein phosphorylation	--
Unigene0006912	7533	8032	7665	5322	4046	3612	699.332	762.536	678.051	366.922	303.669	326.698	713.306	332.43	-1.10147	5.91e-24	9.82e-22	PUMP5	KAH6796874.1 dicarboxylate carrier 2 [Perilla frutescens var. hirtella] [Perilla frutescens]	-	-	-	-	-	-	GO:0019069//viral capsid assembly	--
Unigene0012095	59	46	69	309	273	252	3.487	2.78	3.886	13.562	13.044	14.51	3.38433	13.7053	2.01779	6.39e-24	1.06e-21	--	KAH6803317.1 hypothetical protein C2S51_034763 [Perilla frutescens var. frutescens] [Perilla frutescens]	Environmental Information Processing	Signal transduction	ko04075//Plant hormone signal transduction	K13464	-	-	-	--
Unigene0016710	4	1	3	160	155	143	0.177	0.045	0.127	5.273	5.561	6.182	0.116333	5.672	5.60752	8.5e-24	1.4e-21	At5g49770	KAH6760310.1 hypothetical protein C2S51_017259 [Perilla frutescens var. frutescens] [Perilla frutescens]	-	-	-	-	GO:0005575//cellular_component;GO:0005737//cytoplasm;GO:0016020//membrane;GO:0016021//integral component of membrane;GO:0031224//intrinsic component of membrane	GO:0000166//nucleotide binding;GO:0003674//molecular_function;GO:0003824//catalytic activity;GO:0004672//protein kinase activity;GO:0004674//protein serine/threonine kinase activity;GO:0005488//binding;GO:0005524//ATP binding;GO:0008736//L-fucose isomerase activity;GO:0016301//kinase activity;GO:0016740//transferase activity;GO:0016772//transferase activity, transferring phosphorus-containing gro…	GO:0006004//fucose metabolic process;GO:0006464//cellular protein modification process;GO:0006468//protein phosphorylation;GO:0006793//phosphorus metabolic process;GO:0006796//phosphate-containing compound metabolic process;GO:0006807//nitrogen compound metabolic process;GO:0008150//biological_process;GO:0008152//metabolic process;GO:0009987//cellular process;GO:0016310//phosphorylation;GO:001953…	--
Unigene0038337	32	25	38	230	227	164	2.942	2.35	3.329	15.703	16.872	14.69	2.87367	15.755	2.45485	1.02e-23	1.67e-21	R1B-8	KAH6803253.1 hypothetical protein C2S51_034699 [Perilla frutescens var. frutescens] [Perilla frutescens]	-	-	-	-	-	-	-	--
Unigene0036219	180	180	200	25	38	31	19.149	19.583	20.274	1.975	3.268	3.213	19.6687	2.81867	-2.80281	1.14e-23	1.86e-21	--	KAH6818269.1 hypothetical protein C2S51_001872 [Perilla frutescens var. frutescens] [Perilla frutescens]	-	-	-	-	-	-	-	--
Unigene0029097	774	737	591	256	271	198	39.191	38.163	28.515	9.627	11.094	9.768	35.2897	10.163	-1.79592	1.41e-23	2.29e-21	BPA1	XP_042018280.1 binding partner of ACD11 1-like [Salvia splendens]	-	-	-	-	-	GO:0003674//molecular_function;GO:0003676//nucleic acid binding;GO:0003723//RNA binding;GO:0005488//binding;GO:0097159//organic cyclic compound binding;GO:1901363//heterocyclic compound binding	GO:0008380//RNA splicing	--
Unigene0003540	196	222	221	54	32	44	21.169	24.519	22.744	4.331	2.794	4.63	22.8107	3.91833	-2.5414	1.49e-23	2.42e-21	MYB14	KAH6757068.1 hypothetical protein C2S53_002788 [Perilla frutescens var. hirtella] [Perilla frutescens]	-	-	-	-	GO:0005634//nucleus	GO:0003676//nucleic acid binding;GO:0005524//ATP binding;GO:0016818//hydrolase activity, acting on acid anhydrides, in phosphorus-containing anhydrides	GO:0006338//chromatin remodeling	MYB
Unigene0032753	2945	2776	2860	1581	1551	1056	400.17	385.745	370.305	159.542	170.384	139.8	385.407	156.575	-1.29952	1.51e-23	2.43e-21	--	KAH6825627.1 hypothetical protein C2S53_017599 [Perilla frutescens var. hirtella] [Perilla frutescens]	-	-	-	-	-	-	-	--
Unigene0037756	204	221	216	701	559	515	12.016	13.312	12.123	30.664	26.62	29.554	12.4837	28.946	1.21332	1.65e-23	2.65e-21	--	KAH6821382.1 hypothetical protein C2S53_006213 [Perilla frutescens var. hirtella] [Perilla frutescens]	-	-	-	-	-	-	-	--
Unigene0031895	115	109	111	7	5	2	9.93	9.625	9.133	0.449	0.349	0.168	9.56267	0.322	-4.89228	1.75e-23	2.8e-21	FAR3	KAH6836680.1 Jojoba acyl CoA reductase-related male sterility protein [Perilla frutescens var. hirtella] [Perilla frutescens]	Cellular Processes;Metabolism	Transport and catabolism;Lipid metabolism	ko04146//Peroxisome;ko00073//Cutin, suberine and wax biosynthesis	K13356;K13356	-	GO:0003824//catalytic activity;GO:0003854//3-beta-hydroxy-delta5-steroid dehydrogenase activity;GO:0004043//L-aminoadipate-semialdehyde dehydrogenase activity;GO:0008460//dTDP-glucose 4,6-dehydratase activity;GO:0016616//oxidoreductase activity, acting on the CH-OH group of donors, NAD or NADP as acceptor;GO:0016757//glycosyltransferase activity;GO:0047733//CDP-glucose 4,6-dehydratase activity;GO…	GO:0005975//carbohydrate metabolic process;GO:0006694//steroid biosynthetic process;GO:0009243//O antigen biosynthetic process;GO:0019305//dTDP-rhamnose biosynthetic process;GO:0019878//lysine biosynthetic process via aminoadipic acid	--
Unigene0031890	4221	3799	4184	726	1170	1071	745.264	685.939	703.916	95.195	167.009	184.233	711.706	148.812	-2.25779	2.02e-23	3.22e-21	--	KAH6782704.1 hypothetical protein C2S51_007997 [Perilla frutescens var. frutescens] [Perilla frutescens]	-	-	-	-	-	-	-	--
Unigene0010867	11982	11669	11602	6844	7157	5867	1205.25	1200.34	1112.03	511.26	582.02	574.973	1172.54	556.084	-1.07626	3.35e-23	5.31e-21	ACO	XP_011096014.1 1-aminocyclopropane-1-carboxylate oxidase [Sesamum indicum]	Metabolism;Metabolism;Metabolism	Global and overview maps;Global and overview maps;Amino acid metabolism	ko01100//Metabolic pathways;ko01110//Biosynthesis of secondary metabolites;ko00270//Cysteine and methionine metabolism	K05933;K05933;K05933	-	GO:0016491//oxidoreductase activity	-	--
Unigene0014412	476	541	483	214	131	143	21.768	25.3	21.047	7.268	4.843	6.371	22.705	6.16067	-1.88185	3.66e-23	5.79e-21	UGT80A2	KAH6757506.1 UDP-Glycosyltransferase superfamily protein [Perilla frutescens var. hirtella] [Perilla frutescens]	-	-	-	-	GO:0005575//cellular_component;GO:0005622//intracellular anatomical structure;GO:0005737//cytoplasm;GO:0005886//plasma membrane;GO:0016020//membrane;GO:0043226//organelle;GO:0043227//membrane-bounded organelle;GO:0043229//intracellular organelle;GO:0043231//intracellular membrane-bounded organelle;GO:0071944//cell periphery	GO:0003674//molecular_function;GO:0003824//catalytic activity;GO:0008194//UDP-glycosyltransferase activity;GO:0016740//transferase activity;GO:0016757//glycosyltransferase activity;GO:0016758//hexosyltransferase activity;GO:0016906//sterol 3-beta-glucosyltransferase activity;GO:0035251//UDP-glucosyltransferase activity;GO:0046527//glucosyltransferase activity;GO:0051507//beta-sitosterol UDP-gluco…	GO:0000003//reproduction;GO:0003006//developmental process involved in reproduction;GO:0005975//carbohydrate metabolic process;GO:0006629//lipid metabolic process;GO:0006694//steroid biosynthetic process;GO:0007275//multicellular organism development;GO:0008150//biological_process;GO:0008152//metabolic process;GO:0008202//steroid metabolic process;GO:0008610//lipid biosynthetic process;GO:0009058…	--
Unigene0033928	9432	8754	9548	5540	5662	4316	246.386	233.851	237.662	107.474	119.575	109.844	239.3	112.298	-1.09149	3.91e-23	6.15e-21	SCL13	KAH6768789.1 SCARECROW-like 13 [Perilla frutescens var. frutescens] [Perilla frutescens]	-	-	-	-	-	-	-	GRAS
Unigene0038394	323	262	307	68	86	71	60.806	50.439	55.07	9.507	13.089	13.022	55.4383	11.8727	-2.22324	4.02e-23	6.29e-21	--	KAG6416527.1 hypothetical protein SASPL_123959 [Salvia splendens]	-	-	-	-	-	-	-	--
Unigene0031599	544	574	586	254	172	127	64.648	69.758	66.358	22.417	16.525	14.704	66.9213	17.882	-1.90396	5.18e-23	8.08e-21	YAB2	XP_011090281.1 putative axial regulator YABBY 2 isoform X1 [Sesamum indicum]	-	-	-	-	GO:0005575//cellular_component;GO:0005622//intracellular anatomical structure;GO:0005634//nucleus;GO:0043226//organelle;GO:0043227//membrane-bounded organelle;GO:0043229//intracellular organelle;GO:0043231//intracellular membrane-bounded organelle	GO:0003674//molecular_function;GO:0003676//nucleic acid binding;GO:0003677//DNA binding;GO:0003700//DNA-binding transcription factor activity;GO:0005488//binding;GO:0043167//ion binding;GO:0043169//cation binding;GO:0046872//metal ion binding;GO:0097159//organic cyclic compound binding;GO:0140110//transcription regulator activity;GO:1901363//heterocyclic compound binding	GO:0001708//cell fate specification;GO:0006355//regulation of transcription, DNA-templated;GO:0007275//multicellular organism development;GO:0008150//biological_process;GO:0009889//regulation of biosynthetic process;GO:0009987//cellular process;GO:0010158//abaxial cell fate specification;GO:0010468//regulation of gene expression;GO:0010556//regulation of macromolecule biosynthetic process;GO:0019…	YABBY
Unigene0038131	92	80	60	403	322	320	7.083	6.299	4.402	23.043	20.044	24.004	5.928	22.3637	1.91554	5.31e-23	8.25e-21	UBC36	XP_012464625.1 PREDICTED: ubiquitin-conjugating enzyme E2 36-like isoform X1 [Gossypium raimondii]	Genetic Information Processing	Folding, sorting and degradation	ko04120//Ubiquitin mediated proteolysis	K10580	-	-	-	--
Unigene0029775	2230	2141	2187	1393	1251	935	66.699	65.487	62.33	30.942	30.25	27.246	64.8387	29.4793	-1.13715	6.17e-23	9.54e-21	SULTR3;1	XP_042006933.1 sulfate transporter 3.1-like [Salvia splendens]	-	-	-	-	GO:0016020//membrane;GO:0016021//integral component of membrane	GO:0015116//sulfate transmembrane transporter activity	GO:0008272//sulfate transport	--
Unigene0034351	105	112	117	4	8	8	4.947	5.396	5.252	0.14	0.305	0.367	5.19833	0.270667	-4.26346	7.35e-23	1.13e-20	At3g47110	KAH6834061.1 hypothetical protein C2S53_012904 [Perilla frutescens var. hirtella] [Perilla frutescens]	-	-	-	-	-	GO:0004413//homoserine kinase activity;GO:0004672//protein kinase activity;GO:0005515//protein binding;GO:0005524//ATP binding	GO:0006468//protein phosphorylation;GO:0009088//threonine biosynthetic process	--
Unigene0025556	589	558	525	0	0	0	116.272	112.645	98.753	0	0	0	109.223	0.001	-16.7369	8.23e-23	1.26e-20	--	-	-	-	-	-	-	-	-	--
Unigene0029569	102	88	107	392	370	293	4.735	4.177	4.733	13.513	13.885	13.251	4.54833	13.5497	1.57485	8.41e-23	1.28e-20	--	-	-	-	-	-	-	-	-	--
Unigene0021010	677	785	843	163	199	226	14.902	17.671	17.682	2.665	3.541	4.847	16.7517	3.68433	-2.18483	1.11e-22	1.69e-20	BAGP1	KAG6393637.1 hypothetical protein SASPL_147881 [Salvia splendens]	-	-	-	-	-	-	-	--
Unigene0032418	3085	3137	3417	2000	1381	1316	185.638	193.04	195.925	89.377	67.184	77.152	191.534	77.9043	-1.29783	1.29e-22	1.96e-20	FA18	KAH6821927.1 hypothetical protein C2S53_016652 [Perilla frutescens var. hirtella] [Perilla frutescens]	-	-	-	-	-	GO:0003674//molecular_function;GO:0045735//nutrient reservoir activity	-	--
Unigene0035993	414	453	459	199	142	153	53.011	59.318	56.003	18.924	14.7	19.087	56.1107	17.5703	-1.67513	1.38e-22	2.07e-20	R1B-23	KAH6783180.1 hypothetical protein C2S52_008139 [Perilla frutescens var. hirtella] [Perilla frutescens]	-	-	-	-	-	-	-	--
Unigene0015718	963	847	882	440	450	369	22.95	20.642	20.029	7.787	8.67	8.568	21.207	8.34167	-1.34613	1.7e-22	2.55e-20	At5g45160	KAH6758620.1 Root hair defective 3 GTP-binding protein [Perilla frutescens var. frutescens] [Perilla frutescens]	-	-	-	-	GO:0005575//cellular_component;GO:0005622//intracellular anatomical structure;GO:0005737//cytoplasm;GO:0005783//endoplasmic reticulum;GO:0005789//endoplasmic reticulum membrane;GO:0009898//cytoplasmic side of plasma membrane;GO:0012505//endomembrane system;GO:0016020//membrane;GO:0016021//integral component of membrane;GO:0031224//intrinsic component of membrane;GO:0031984//organelle subcompartme…	GO:0000166//nucleotide binding;GO:0001882//nucleoside binding;GO:0001883//purine nucleoside binding;GO:0003674//molecular_function;GO:0003676//nucleic acid binding;GO:0003824//catalytic activity;GO:0003924//GTPase activity;GO:0005488//binding;GO:0005524//ATP binding;GO:0005525//GTP binding;GO:0008270//zinc ion binding;GO:0016787//hydrolase activity;GO:0017076//purine nucleotide binding;GO:0019001…	GO:0006824//cobalt ion transport;GO:0008150//biological_process;GO:0042254//ribosome biogenesis	--
Unigene0027734	341	448	462	120	136	112	33.846	45.472	43.694	8.845	10.913	10.83	41.004	10.196	-2.00776	3.28e-22	4.88e-20	GOLS2	KAH6802532.1 galactinol synthase 2 [Perilla frutescens var. frutescens] [Perilla frutescens]	Metabolism;Metabolism	Global and overview maps;Carbohydrate metabolism	ko01100//Metabolic pathways;ko00052//Galactose metabolism	K18819;K18819	GO:0005575//cellular_component;GO:0005622//intracellular anatomical structure;GO:0005737//cytoplasm	GO:0003674//molecular_function;GO:0003824//catalytic activity;GO:0005488//binding;GO:0005536//glucose binding;GO:0008194//UDP-glycosyltransferase activity;GO:0008378//galactosyltransferase activity;GO:0008466//glycogenin glucosyltransferase activity;GO:0016740//transferase activity;GO:0016757//glycosyltransferase activity;GO:0016758//hexosyltransferase activity;GO:0030246//carbohydrate binding;GO…	GO:0000271//polysaccharide biosynthetic process;GO:0005975//carbohydrate metabolic process;GO:0005976//polysaccharide metabolic process;GO:0005977//glycogen metabolic process;GO:0005978//glycogen biosynthetic process;GO:0005996//monosaccharide metabolic process;GO:0006012//galactose metabolic process;GO:0006073//cellular glucan metabolic process;GO:0006091//generation of precursor metabolites and…	--
Unigene0026967	500	478	500	0	0	0	23.586	23.059	22.475	0	0	0	23.04	0.001	-14.4919	3.56e-22	5.27e-20	--	-	-	-	-	-	-	-	-	--
Unigene0032968	472	476	521	225	139	128	32.253	33.263	33.923	11.418	7.679	8.522	33.1463	9.20633	-1.84815	4.19e-22	6.18e-20	At1g50590	XP_011095491.1 pirin-like protein [Sesamum indicum]	-	-	-	-	-	-	-	--
Unigene0032852	0	0	0	600	638	477	0	0	0	22.044	25.517	22.991	0.001	23.5173	14.5214	5.07e-22	7.45e-20	--	XP_030514922.1 uncharacterized protein LOC115728699 [Rhodamnia argentea]	-	-	-	-	-	GO:0008270//zinc ion binding	-	--
Unigene0038319	4	5	3	168	115	99	1.37	1.751	0.979	42.73	31.842	33.034	1.36667	35.8687	4.71399	5.09e-22	7.46e-20	At5g47030	XP_011084773.1 ATP synthase subunit delta', mitochondrial-like [Sesamum indicum]	Metabolism;Metabolism	Global and overview maps;Energy metabolism	ko01100//Metabolic pathways;ko00190//Oxidative phosphorylation	K02134;K02134	GO:0000275//mitochondrial proton-transporting ATP synthase complex, catalytic sector F(1);GO:0045261//proton-transporting ATP synthase complex, catalytic core F(1);GO:0045262//plasma membrane proton-transporting ATP synthase complex, catalytic core F(1)	GO:0046933//proton-transporting ATP synthase activity, rotational mechanism	GO:0015986//ATP synthesis coupled proton transport	--
Unigene0008068	375	435	393	125	136	132	20.453	24.262	20.424	5.063	5.997	7.014	21.713	6.02467	-1.84961	5.28e-22	7.71e-20	CPK1	KAH6802824.1 calmodulin-domain protein kinase cdpk isoform 2 [Perilla frutescens var. frutescens] [Perilla frutescens]	Organismal Systems	Environmental adaptation	ko04626//Plant-pathogen interaction	K13412	GO:0005575//cellular_component;GO:0005622//intracellular anatomical structure;GO:0005634//nucleus;GO:0005737//cytoplasm;GO:0005783//endoplasmic reticulum;GO:0005789//endoplasmic reticulum membrane;GO:0012505//endomembrane system;GO:0016020//membrane;GO:0031984//organelle subcompartment;GO:0042175//nuclear outer membrane-endoplasmic reticulum membrane network;GO:0043226//organelle;GO:0043227//memb…	GO:0000166//nucleotide binding;GO:0003674//molecular_function;GO:0003824//catalytic activity;GO:0004672//protein kinase activity;GO:0004674//protein serine/threonine kinase activity;GO:0004683//calmodulin-dependent protein kinase activity;GO:0005488//binding;GO:0005509//calcium ion binding;GO:0005515//protein binding;GO:0005516//calmodulin binding;GO:0005524//ATP binding;GO:0009931//calcium-depen…	GO:0001101//response to acid chemical;GO:0006464//cellular protein modification process;GO:0006468//protein phosphorylation;GO:0006793//phosphorus metabolic process;GO:0006796//phosphate-containing compound metabolic process;GO:0006807//nitrogen compound metabolic process;GO:0007154//cell communication;GO:0007165//signal transduction;GO:0008150//biological_process;GO:0008152//metabolic process;GO…	--
Unigene0002392	9265	9106	9701	6559	5523	4284	302.794	304.334	302.101	159.192	145.927	136.406	303.076	147.175	-1.04215	5.36e-22	7.79e-20	UGD2	KAH6774574.1 UDP-glucose 6-dehydrogenase family protein [Perilla frutescens var. frutescens] [Perilla frutescens]	Metabolism;Metabolism;Metabolism;Metabolism	Global and overview maps;Carbohydrate metabolism;Carbohydrate metabolism;Carbohydrate metabolism	ko01100//Metabolic pathways;ko00520//Amino sugar and nucleotide sugar metabolism;ko00053//Ascorbate and aldarate metabolism;ko00040//Pentose and glucuronate interconversions	K00012;K00012;K00012;K00012	-	GO:0005515//protein binding;GO:0016616//oxidoreductase activity, acting on the CH-OH group of donors, NAD or NADP as acceptor;GO:0050661//NADP binding;GO:0051287//NAD binding	-	--
Unigene0000837	377	572	594	0	0	0	28.517	44.247	42.814	0	0	0	38.526	0.001	-15.2335	5.38e-22	7.79e-20	CYP71D55	KAH6791776.1 hypothetical protein C2S52_002253 [Perilla frutescens var. hirtella] [Perilla frutescens]	Metabolism;Metabolism	Global and overview maps;Metabolism of terpenoids and polyketides	ko01110//Biosynthesis of secondary metabolites;ko00909//Sesquiterpenoid and triterpenoid biosynthesis	K15472;K15472	-	GO:0005506//iron ion binding;GO:0016705//oxidoreductase activity, acting on paired donors, with incorporation or reduction of molecular oxygen;GO:0020037//heme binding	-	--
Unigene0034420	143	159	101	12	3	9	13.668	15.542	9.199	0.852	0.232	0.838	12.803	0.640667	-4.32076	5.52e-22	7.97e-20	--	-	-	-	-	-	-	-	-	--
Unigene0035173	448	397	383	158	152	142	39.281	35.597	31.999	10.288	10.775	12.131	35.6257	11.0647	-1.68696	5.83e-22	8.38e-20	AS	KAH6809314.1 hypothetical protein C2S51_027097 [Perilla frutescens var. frutescens] [Perilla frutescens]	-	-	-	-	-	GO:0008194//UDP-glycosyltransferase activity;GO:0016758//hexosyltransferase activity	-	--
Unigene0028684	0	0	0	745	553	416	0	0	0	28.513	23.04	20.887	0.001	24.1467	14.5595	8e-22	1.15e-19	UGT85K5	KAH6761004.1 hypothetical protein C2S51_017953 [Perilla frutescens var. frutescens] [Perilla frutescens]	-	-	-	-	-	GO:0008194//UDP-glycosyltransferase activity	-	--
Unigene0022357	318	294	349	1300	852	821	25.293	23.913	26.45	76.788	54.785	63.62	25.2187	65.0643	1.36737	8.9e-22	1.27e-19	EGS1	QRW27925.1 eugenol synthase 5 [Ocimum basilicum]	-	-	-	-	-	GO:0003824//catalytic activity;GO:0003854//3-beta-hydroxy-delta5-steroid dehydrogenase activity;GO:0003978//UDP-glucose 4-epimerase activity;GO:0016491//oxidoreductase activity;GO:0016616//oxidoreductase activity, acting on the CH-OH group of donors, NAD or NADP as acceptor;GO:0016757//glycosyltransferase activity	GO:0005975//carbohydrate metabolic process;GO:0006012//galactose metabolic process;GO:0006694//steroid biosynthetic process	--
Unigene0029221	0	1	1	685	883	590	0	0.035	0.033	17.473	24.52	19.744	0.0226667	20.579	9.82638	9.51e-22	1.35e-19	--	-	-	-	-	-	-	-	-	--
Unigene0037482	513	729	578	196	89	109	44.568	64.767	47.849	12.646	6.251	9.226	52.3947	9.37433	-2.48263	1.14e-21	1.61e-19	TRXH	XP_010672607.1 PREDICTED: thioredoxin H-type 1 [Beta vulgaris subsp. vulgaris] [Beta vulgaris]	-	-	-	-	GO:0005575//cellular_component;GO:0005622//intracellular anatomical structure;GO:0005737//cytoplasm	GO:0003674//molecular_function;GO:0003756//protein disulfide isomerase activity;GO:0003824//catalytic activity;GO:0015035//protein-disulfide reductase activity;GO:0015036//disulfide oxidoreductase activity;GO:0016491//oxidoreductase activity;GO:0016667//oxidoreductase activity, acting on a sulfur group of donors	GO:0006457//protein folding;GO:0006662//glycerol ether metabolic process;GO:0008150//biological_process;GO:0008152//metabolic process;GO:0009987//cellular process;GO:0018904//ether metabolic process;GO:0019725//cellular homeostasis;GO:0042592//homeostatic process;GO:0044281//small molecule metabolic process;GO:0045454//cell redox homeostasis;GO:0050789//regulation of biological process;GO:0050794…	--
Unigene0025799	0	0	0	611	481	450	0	0	0	12.945	11.094	12.508	0.001	12.1823	13.5725	1.71e-21	2.41e-19	TY3B-G	XP_027165456.1 uncharacterized protein LOC113765461 [Coffea eugenioides]	-	-	-	-	-	GO:0004190//aspartic-type endopeptidase activity	GO:0006508//proteolysis;GO:0015074//DNA integration	--
Unigene0003838	48	78	69	369	397	252	11.428	18.99	15.653	65.242	76.413	58.452	15.357	66.7023	2.11884	1.71e-21	2.41e-19	LE16	KAH6809231.1 hypothetical protein C2S51_027014 [Perilla frutescens var. frutescens] [Perilla frutescens]	-	-	-	-	-	-	-	--
Unigene0040102	214	246	222	834	596	570	24.121	28.355	23.843	69.811	54.31	62.594	25.4397	62.2383	1.29072	1.87e-21	2.62e-19	SG1	KAH6821614.1 Protein prenylyltransferase superfamily protein [Perilla frutescens var. hirtella] [Perilla frutescens]	-	-	-	-	GO:0005575//cellular_component;GO:0005622//intracellular anatomical structure;GO:0005737//cytoplasm;GO:0009507//chloroplast;GO:0009526//plastid envelope;GO:0009536//plastid;GO:0009941//chloroplast envelope;GO:0031967//organelle envelope;GO:0031975//envelope;GO:0043226//organelle;GO:0043227//membrane-bounded organelle;GO:0043229//intracellular organelle;GO:0043231//intracellular membrane-bounded o…	GO:0005215//transporter activity;GO:0005515//protein binding	GO:0006996//organelle organization;GO:0008150//biological_process;GO:0009657//plastid organization;GO:0009658//chloroplast organization;GO:0009987//cellular process;GO:0015774//polysaccharide transport;GO:0016043//cellular component organization;GO:0042710//biofilm formation;GO:0071840//cellular component organization or biogenesis	--
Unigene0031923	119	119	90	4	4	2	4.477	4.578	3.226	0.112	0.122	0.073	4.09367	0.102333	-5.32205	1.94e-21	2.71e-19	TPS1	KAH6788752.1 trehalose-6-phosphate synthase [Perilla frutescens var. frutescens] [Perilla frutescens]	Metabolism;Metabolism;Metabolism	Global and overview maps;Global and overview maps;Carbohydrate metabolism	ko01100//Metabolic pathways;ko01110//Biosynthesis of secondary metabolites;ko00500//Starch and sucrose metabolism	K16055;K16055;K16055	-	GO:0003824//catalytic activity;GO:0003825//alpha,alpha-trehalose-phosphate synthase (UDP-forming) activity;GO:0004805//trehalose-phosphatase activity;GO:0033828//glucosylglycerol-phosphate synthase activity	GO:0005992//trehalose biosynthetic process;GO:0006970//response to osmotic stress	--
Unigene0008983	348	612	458	0	0	0	9.17	16.491	11.5	0	0	0	12.387	0.001	-13.5965	1.99e-21	2.77e-19	NLP7	KAH6798252.1 hypothetical protein C2S52_022806 [Perilla frutescens var. hirtella] [Perilla frutescens]	-	-	-	-	-	GO:0005515//protein binding	-	--
Unigene0013676	158	143	164	483	475	418	9.705	8.982	9.599	22.032	23.587	25.014	9.42867	23.5443	1.32025	2.38e-21	3.3e-19	RGA3	KAH6808242.1 hypothetical protein C2S51_029350 [Perilla frutescens var. frutescens] [Perilla frutescens]	-	-	-	-	-	GO:0005515//protein binding;GO:0043531//ADP binding	-	--
Unigene0031721	0	0	0	532	520	433	0	0	0	25.83	27.485	27.58	0.001	26.965	14.7188	2.53e-21	3.5e-19	--	KAH6806762.1 hypothetical protein C2S51_031593 [Perilla frutescens var. frutescens] [Perilla frutescens]	-	-	-	-	-	GO:0005515//protein binding	-	--
Unigene0036835	219	282	241	74	68	63	21.189	27.902	22.219	5.317	5.319	5.939	23.77	5.525	-2.1051	2.78e-21	3.82e-19	yipf5	KAH6802981.1 Integral membrane Yip1 family protein [Perilla frutescens var. frutescens] [Perilla frutescens]	-	-	-	-	GO:0016020//membrane;GO:0016021//integral component of membrane	GO:0003743//translation initiation factor activity	GO:0006413//translational initiation	--
Unigene0001922	91	116	106	2	5	4	17.086	22.273	18.964	0.279	0.759	0.732	19.441	0.59	-5.04224	3.84e-21	5.26e-19	At1g59780	KAH6815905.1 hypothetical protein C2S51_020725 [Perilla frutescens var. frutescens] [Perilla frutescens]	-	-	-	-	-	GO:0043531//ADP binding	-	--
Unigene0009090	4709	5235	4767	3219	2643	2597	386.431	439.32	372.754	196.177	175.347	207.634	399.502	193.053	-1.04921	4e-21	5.47e-19	AFRR	KAH6762217.1 monodehydroascorbate reductase 1 [Perilla frutescens var. hirtella] [Perilla frutescens]	Metabolism;Metabolism	Global and overview maps;Carbohydrate metabolism	ko01100//Metabolic pathways;ko00053//Ascorbate and aldarate metabolism	K08232;K08232	GO:0005575//cellular_component;GO:0005622//intracellular anatomical structure;GO:0005737//cytoplasm	GO:0000166//nucleotide binding;GO:0003674//molecular_function;GO:0003824//catalytic activity;GO:0004148//dihydrolipoyl dehydrogenase activity;GO:0004355//glutamate synthase (NADPH) activity;GO:0004362//glutathione-disulfide reductase (NADPH) activity;GO:0004791//thioredoxin-disulfide reductase activity;GO:0005488//binding;GO:0008734//L-aspartate oxidase activity;GO:0015042//trypanothione-disulfid…	GO:0006096//glycolytic process;GO:0006537//glutamate biosynthetic process;GO:0006744//ubiquinone biosynthetic process;GO:0006805//xenobiotic metabolic process;GO:0008150//biological_process;GO:0008152//metabolic process;GO:0009398//FMN biosynthetic process;GO:0010126//mycothiol metabolic process;GO:0019363//pyridine nucleotide biosynthetic process;GO:0045454//cell redox homeostasis;GO:0046689//re…	--
Unigene0027036	0	0	1	1014	963	752	0	0	0.063	50.038	51.733	48.683	0.021	50.1513	11.2217	4.08e-21	5.56e-19	--	PIN19086.1 hypothetical protein CDL12_08239 [Handroanthus impetiginosus]	-	-	-	-	-	-	-	--
Unigene0001638	457	617	343	95	43	78	54.675	75.488	39.102	8.441	4.159	9.092	56.4217	7.23067	-2.96405	4.14e-21	5.62e-19	NAC073	KZV51115.1 NAC domain-containing protein 8 [Dorcoceras hygrometricum]	-	-	-	-	GO:0005575//cellular_component;GO:0005622//intracellular anatomical structure;GO:0005634//nucleus;GO:0043226//organelle;GO:0043227//membrane-bounded organelle;GO:0043229//intracellular organelle;GO:0043231//intracellular membrane-bounded organelle	GO:0003674//molecular_function;GO:0003676//nucleic acid binding;GO:0003677//DNA binding;GO:0003700//DNA-binding transcription factor activity;GO:0005488//binding;GO:0043565//sequence-specific DNA binding;GO:0097159//organic cyclic compound binding;GO:0140110//transcription regulator activity;GO:1901363//heterocyclic compound binding	GO:0000075//cell cycle checkpoint signaling;GO:0000077//DNA damage checkpoint signaling;GO:0006139//nucleobase-containing compound metabolic process;GO:0006351//transcription, DNA-templated;GO:0006355//regulation of transcription, DNA-templated;GO:0006725//cellular aromatic compound metabolic process;GO:0006807//nitrogen compound metabolic process;GO:0006950//response to stress;GO:0006974//cellul…	NAC
Unigene0018558	61	66	42	439	275	249	1.449	1.603	0.951	7.744	5.281	5.762	1.33433	6.26233	2.23058	4.61e-21	6.23e-19	TY3B-G	TYK20443.1 pol protein [Cucumis melo var. makuwa] [Cucumis melo]	-	-	-	-	-	GO:0003676//nucleic acid binding;GO:0004190//aspartic-type endopeptidase activity;GO:0008270//zinc ion binding	GO:0006508//proteolysis;GO:0015074//DNA integration	--
Unigene0017736	112	102	111	7	3	0	10.734	9.997	10.137	0.498	0.232	0	10.2893	0.243333	-5.40207	4.64e-21	6.25e-19	MLS	KAH6799558.1 hypothetical protein C2S51_036042 [Perilla frutescens var. frutescens] [Perilla frutescens]	Metabolism;Metabolism;Metabolism;Metabolism;Metabolism	Global and overview maps;Global and overview maps;Global and overview maps;Carbohydrate metabolism;Carbohydrate metabolism	ko01100//Metabolic pathways;ko01110//Biosynthesis of secondary metabolites;ko01200//Carbon metabolism;ko00620//Pyruvate metabolism;ko00630//Glyoxylate and dicarboxylate metabolism	K01638;K01638;K01638;K01638;K01638	GO:0005575//cellular_component;GO:0005622//intracellular anatomical structure;GO:0005737//cytoplasm;GO:0005777//peroxisome;GO:0005782//peroxisomal matrix;GO:0009514//glyoxysome;GO:0031907//microbody lumen;GO:0031974//membrane-enclosed lumen;GO:0042579//microbody;GO:0043226//organelle;GO:0043227//membrane-bounded organelle;GO:0043229//intracellular organelle;GO:0043231//intracellular membrane-boun…	GO:0003674//molecular_function;GO:0003824//catalytic activity;GO:0004451//isocitrate lyase activity;GO:0004474//malate synthase activity;GO:0016740//transferase activity;GO:0016746//acyltransferase activity;GO:0016829//lyase activity;GO:0016830//carbon-carbon lyase activity;GO:0016833//oxo-acid-lyase activity;GO:0046912//acyltransferase, acyl groups converted into alkyl on transfer	GO:0005975//carbohydrate metabolic process;GO:0006081//cellular aldehyde metabolic process;GO:0006082//organic acid metabolic process;GO:0006083//acetate metabolic process;GO:0006091//generation of precursor metabolites and energy;GO:0006097//glyoxylate cycle;GO:0006099//tricarboxylic acid cycle;GO:0006101//citrate metabolic process;GO:0006629//lipid metabolic process;GO:0006631//fatty acid metab…	--
Unigene0027572	0	0	1	794	1802	768	0	0	0.021	13.284	32.82	16.857	0.007	20.987	11.5499	4.85e-21	6.51e-19	--	XP_011102248.1 uncharacterized protein LOC105180271 [Sesamum indicum]	-	-	-	-	-	-	-	--
Unigene0036804	154	153	164	34	38	25	23.236	23.608	23.579	3.81	4.635	3.675	23.4743	4.04	-2.53866	5.24e-21	7e-19	--	-	-	-	-	-	-	-	-	--
Unigene0026004	181	159	176	2	2	0	8.38	7.528	7.764	0.069	0.075	0	7.89067	0.048	-7.36097	5.25e-21	7e-19	R1A-4	XP_042065649.1 putative late blight resistance protein homolog R1A-3 [Salvia splendens]	-	-	-	-	-	GO:0043531//ADP binding	GO:0006260//DNA replication	--
Unigene0018406	273	342	391	117	75	77	41.455	53.108	56.575	13.194	9.207	11.392	50.3793	11.2643	-2.16107	5.42e-21	7.2e-19	MLP34	KAH6763412.1 hypothetical protein C2S52_020845 [Perilla frutescens var. hirtella] [Perilla frutescens]	-	-	-	-	GO:0005575//cellular_component;GO:0016020//membrane	-	GO:0006950//response to stress;GO:0006952//defense response;GO:0008150//biological_process;GO:0009607//response to biotic stimulus;GO:0050896//response to stimulus	--
Unigene0031409	149	166	156	529	453	371	7.515	8.562	7.497	19.815	18.472	18.231	7.858	18.8393	1.26151	7e-21	9.27e-19	--	KAH6758824.1 putative eukaryotic LigT [Perilla frutescens var. frutescens] [Perilla frutescens]	-	-	-	-	GO:0005575//cellular_component;GO:0005622//intracellular anatomical structure;GO:0005634//nucleus;GO:0005654//nucleoplasm;GO:0005667//transcription regulator complex;GO:0031594//neuromuscular junction;GO:0031974//membrane-enclosed lumen;GO:0031981//nuclear lumen;GO:0032991//protein-containing complex;GO:0043226//organelle;GO:0043227//membrane-bounded organelle;GO:0043229//intracellular organelle;…	GO:0003674//molecular_function;GO:0003676//nucleic acid binding;GO:0003723//RNA binding;GO:0005488//binding;GO:0005515//protein binding;GO:0097159//organic cyclic compound binding;GO:1901363//heterocyclic compound binding	GO:0006139//nucleobase-containing compound metabolic process;GO:0006259//DNA metabolic process;GO:0006281//DNA repair;GO:0006304//DNA modification;GO:0006307//DNA dealkylation involved in DNA repair;GO:0006351//transcription, DNA-templated;GO:0006355//regulation of transcription, DNA-templated;GO:0006725//cellular aromatic compound metabolic process;GO:0006807//nitrogen compound metabolic process…	--
Unigene0002399	140	188	143	15	5	19	31.991	43.932	31.137	2.546	0.924	4.23	35.6867	2.56667	-3.79742	8.38e-21	1.11e-18	--	-	-	-	-	-	-	-	-	--
Unigene0034912	1268	1178	1205	713	494	522	163.69	155.514	148.226	68.356	51.557	65.653	155.81	61.8553	-1.33282	8.57e-21	1.13e-18	nsa2	XP_042052062.1 ribosome biogenesis protein NSA2 homolog [Salvia splendens]	-	-	-	-	GO:0000314//organellar small ribosomal subunit;GO:0022627//cytosolic small ribosomal subunit	GO:0003735//structural constituent of ribosome	GO:0006412//translation	--
Unigene0002939	0	0	0	510	494	357	0	0	0	31.986	33.728	29.374	0.001	31.696	14.952	8.7e-21	1.14e-18	PPX2	KAG6405298.1 hypothetical protein SASPL_132885 [Salvia splendens]	-	-	-	-	GO:0005575//cellular_component;GO:0005622//intracellular anatomical structure;GO:0005634//nucleus;GO:0005737//cytoplasm;GO:0005829//cytosol;GO:0009532//plastid stroma;GO:0009536//plastid;GO:0043226//organelle;GO:0043227//membrane-bounded organelle;GO:0043229//intracellular organelle;GO:0043231//intracellular membrane-bounded organelle	GO:0003674//molecular_function;GO:0003824//catalytic activity;GO:0004113//2',3'-cyclic-nucleotide 3'-phosphodiesterase activity;GO:0004721//phosphoprotein phosphatase activity;GO:0004722//protein serine/threonine phosphatase activity;GO:0005488//binding;GO:0016787//hydrolase activity;GO:0016788//hydrolase activity, acting on ester bonds;GO:0016791//phosphatase activity;GO:0042578//phosphoric este…	GO:0006464//cellular protein modification process;GO:0006470//protein dephosphorylation;GO:0006793//phosphorus metabolic process;GO:0006796//phosphate-containing compound metabolic process;GO:0006807//nitrogen compound metabolic process;GO:0008150//biological_process;GO:0008152//metabolic process;GO:0009987//cellular process;GO:0016311//dephosphorylation;GO:0019538//protein metabolic process;GO:0…	--
Unigene0018403	53	66	65	427	254	251	8.759	11.155	10.236	52.409	33.938	40.416	10.05	42.2543	2.0719	9.14e-21	1.19e-18	MLP34	KAH6763412.1 hypothetical protein C2S52_020845 [Perilla frutescens var. hirtella] [Perilla frutescens]	-	-	-	-	GO:0005575//cellular_component;GO:0016020//membrane	-	GO:0006950//response to stress;GO:0006952//defense response;GO:0008150//biological_process;GO:0009607//response to biotic stimulus;GO:0050896//response to stimulus	--
Unigene0006754	740	773	660	1	0	0	148.766	158.918	126.43	0.149	0	0	144.705	0.0496667	-11.5085	9.26e-21	1.21e-18	BG3	XP_042033711.1 glucan endo-1,3-beta-glucosidase, acidic-like [Salvia splendens]	-	-	-	-	-	GO:0004553//hydrolase activity, hydrolyzing O-glycosyl compounds;GO:0018551//hydrogensulfite reductase activity	GO:0005975//carbohydrate metabolic process;GO:0019420//dissimilatory sulfate reduction	--
Unigene0002591	1936	1238	1954	6240	7352	5089	134.952	88.25	129.787	323.029	414.322	345.612	117.663	360.988	1.61729	1.4e-20	1.81e-18	XTH7	KAH6796785.1 xyloglucan endotransglucosylase/hydrolase 7 [Perilla frutescens var. hirtella] [Perilla frutescens]	-	-	-	-	GO:0005575//cellular_component;GO:0005576//extracellular region;GO:0005618//cell wall;GO:0030312//external encapsulating structure;GO:0048046//apoplast;GO:0071944//cell periphery	GO:0003674//molecular_function;GO:0003824//catalytic activity;GO:0004553//hydrolase activity, hydrolyzing O-glycosyl compounds;GO:0016740//transferase activity;GO:0016757//glycosyltransferase activity;GO:0016758//hexosyltransferase activity;GO:0016762//xyloglucan:xyloglucosyl transferase activity;GO:0016787//hydrolase activity;GO:0016798//hydrolase activity, acting on glycosyl bonds;GO:0046527//g…	GO:0001101//response to acid chemical;GO:0005975//carbohydrate metabolic process;GO:0005976//polysaccharide metabolic process;GO:0006073//cellular glucan metabolic process;GO:0006950//response to stress;GO:0008150//biological_process;GO:0008152//metabolic process;GO:0009414//response to water deprivation;GO:0009415//response to water;GO:0009628//response to abiotic stimulus;GO:0009987//cellular p…	--
Unigene0032518	0	0	1	828	953	713	0	0	0.15	96.68	121.136	109.218	0.05	109.011	11.0903	1.43e-20	1.85e-18	--	PIN01951.1 hypothetical protein CDL12_25538 [Handroanthus impetiginosus]	-	-	-	-	-	GO:0003676//nucleic acid binding;GO:0004519//endonuclease activity;GO:0046872//metal ion binding	GO:0043571//maintenance of CRISPR repeat elements;GO:0051607//defense response to virus	--
Unigene0026835	0	0	0	446	457	375	0	0	0	24.622	27.465	27.159	0.001	26.4153	14.6891	1.62e-20	2.08e-18	R1A-10	KAH6778769.1 hypothetical protein C2S52_010006 [Perilla frutescens var. hirtella] [Perilla frutescens]	-	-	-	-	-	GO:0043531//ADP binding	-	--
Unigene0003714	179	168	191	543	482	419	3.993	3.833	4.06	8.996	8.693	9.107	3.962	8.932	1.17275	1.84e-20	2.36e-18	--	KAH6828422.1 hypothetical protein C2S53_013823 [Perilla frutescens var. hirtella] [Perilla frutescens]	-	-	-	-	-	GO:0003676//nucleic acid binding;GO:0003964//RNA-directed DNA polymerase activity;GO:0004523//RNA-DNA hybrid ribonuclease activity	GO:0000373//Group II intron splicing	--
Unigene0006658	561	553	578	297	283	207	12.782	12.885	12.549	5.026	5.213	4.595	12.7387	4.94467	-1.36527	2.02e-20	2.58e-18	CALS7	KAH6780746.1 glucan synthase-like 7 [Perilla frutescens var. hirtella] [Perilla frutescens]	-	-	-	-	GO:0000148//1,3-beta-D-glucan synthase complex;GO:0005575//cellular_component;GO:0005886//plasma membrane;GO:0016020//membrane;GO:0016021//integral component of membrane;GO:0031224//intrinsic component of membrane;GO:0032991//protein-containing complex;GO:0071944//cell periphery;GO:0098796//membrane protein complex;GO:0098797//plasma membrane protein complex;GO:1902494//catalytic complex;GO:19902…	GO:0003674//molecular_function;GO:0003824//catalytic activity;GO:0003843//1,3-beta-D-glucan synthase activity;GO:0008194//UDP-glycosyltransferase activity;GO:0016740//transferase activity;GO:0016757//glycosyltransferase activity;GO:0016758//hexosyltransferase activity;GO:0035251//UDP-glucosyltransferase activity;GO:0046527//glucosyltransferase activity	GO:0000271//polysaccharide biosynthetic process;GO:0005975//carbohydrate metabolic process;GO:0005976//polysaccharide metabolic process;GO:0006073//cellular glucan metabolic process;GO:0006074//(1->3)-beta-D-glucan metabolic process;GO:0006075//(1->3)-beta-D-glucan biosynthetic process;GO:0006810//transport;GO:0008150//biological_process;GO:0008152//metabolic process;GO:0008360//regulation of cel…	--
Unigene0025897	0	0	0	426	483	360	0	0	0	42.988	53.06	47.659	0.001	47.9023	15.5478	2.11e-20	2.67e-18	LECRK32	KAH6799488.1 hypothetical protein C2S51_035972 [Perilla frutescens var. frutescens] [Perilla frutescens]	-	-	-	-	-	GO:0004672//protein kinase activity;GO:0005524//ATP binding;GO:0030246//carbohydrate binding	GO:0006468//protein phosphorylation	--
Unigene0028985	156	173	193	49	38	27	6.931	7.86	8.171	1.617	1.365	1.169	7.654	1.38367	-2.46772	2.11e-20	2.67e-18	EIX2	KAH6835236.1 hypothetical protein C2S53_012400 [Perilla frutescens var. hirtella] [Perilla frutescens]	-	-	-	-	-	GO:0005515//protein binding	-	--
Unigene0039703	12	8	9	152	134	88	0.742	0.506	0.53	6.982	6.7	5.303	0.592667	6.32833	3.41653	2.4e-20	3.04e-18	--	KZV31018.1 hypothetical protein F511_18122 [Dorcoceras hygrometricum]	-	-	-	-	-	GO:0003677//DNA binding;GO:0046983//protein dimerization activity	-	--
Unigene0034417	333	330	380	0	0	0	64.924	65.796	70.596	0	0	0	67.1053	0.001	-16.0341	2.73e-20	3.44e-18	--	-	-	-	-	-	-	-	-	--
Unigene0029318	0	0	0	435	438	348	0	0	0	14.927	16.362	15.666	0.001	15.6517	13.934	2.8e-20	3.52e-18	RPP8L2	XP_011091324.1 probable disease resistance protein At1g58602 [Sesamum indicum]	-	-	-	-	-	GO:0043531//ADP binding	-	--
Unigene0000635	351	352	328	0	0	0	22.533	23.109	20.064	0	0	0	21.902	0.001	-14.4188	2.97e-20	3.72e-18	Os03g0733400	XP_042030043.1 zinc finger BED domain-containing protein RICESLEEPER 2-like [Salvia splendens]	-	-	-	-	-	GO:0003677//DNA binding;GO:0046983//protein dimerization activity	-	--
Unigene0032357	0	0	0	384	457	401	0	0	0	56.768	73.547	77.771	0.001	69.362	16.0819	3.04e-20	3.79e-18	At5g38990	KAG8384588.1 hypothetical protein BUALT_Bualt04G0133500 [Buddleja alternifolia]	-	-	-	-	-	-	-	--
Unigene0028222	124	123	134	530	975	583	27.156	27.547	27.963	86.2	172.627	124.393	27.5553	127.74	2.21281	3.88e-20	4.79e-18	EARLI1	GFP81779.1 lipid transfer protein earli 1 [Phtheirospermum japonicum]	-	-	-	-	-	-	-	--
Unigene0031249	205	166	149	38	25	13	33.223	27.512	23.01	4.574	3.276	2.053	27.915	3.301	-3.08007	4.32e-20	5.32e-18	BHLH162	AKN09646.1 basic helix-loop-helix transcription factor [Salvia miltiorrhiza]	-	-	-	-	GO:0005575//cellular_component;GO:0005622//intracellular anatomical structure;GO:0005634//nucleus;GO:0005667//transcription regulator complex;GO:0032991//protein-containing complex;GO:0043226//organelle;GO:0043227//membrane-bounded organelle;GO:0043229//intracellular organelle;GO:0043231//intracellular membrane-bounded organelle;GO:0090575//RNA polymerase II transcription regulator complex	GO:0000976//transcription cis-regulatory region binding;GO:0000977//RNA polymerase II transcription regulatory region sequence-specific DNA binding;GO:0001067//transcription regulatory region nucleic acid binding;GO:0003674//molecular_function;GO:0003676//nucleic acid binding;GO:0003677//DNA binding;GO:0003690//double-stranded DNA binding;GO:0003700//DNA-binding transcription factor activity;GO:0…	GO:0006139//nucleobase-containing compound metabolic process;GO:0006351//transcription, DNA-templated;GO:0006355//regulation of transcription, DNA-templated;GO:0006357//regulation of transcription by RNA polymerase II;GO:0006725//cellular aromatic compound metabolic process;GO:0006807//nitrogen compound metabolic process;GO:0006950//response to stress;GO:0006952//defense response;GO:0008150//biol…	bHLH
Unigene0025620	609	614	632	351	288	216	19.21	19.806	18.996	8.222	7.344	6.638	19.3373	7.40133	-1.38553	4.43e-20	5.44e-18	TPPA	KAH6819883.1 Haloacid dehalogenase-like hydrolase superfamily protein [Perilla frutescens var. hirtella] [Perilla frutescens]	Metabolism;Metabolism;Metabolism	Global and overview maps;Global and overview maps;Carbohydrate metabolism	ko01100//Metabolic pathways;ko01110//Biosynthesis of secondary metabolites;ko00500//Starch and sucrose metabolism	K01087;K01087;K01087	-	GO:0003824//catalytic activity;GO:0004805//trehalose-phosphatase activity	GO:0005992//trehalose biosynthetic process	--
Unigene0038168	81	94	95	328	362	286	2.699	3.203	3.016	8.116	9.751	9.284	2.97267	9.05033	1.60621	5.52e-20	6.75e-18	XA21	KAH6825516.1 hypothetical protein C2S53_006003 [Perilla frutescens var. hirtella] [Perilla frutescens]	-	-	-	-	-	GO:0004672//protein kinase activity;GO:0005515//protein binding;GO:0005524//ATP binding;GO:0008234//cysteine-type peptidase activity	GO:0006468//protein phosphorylation;GO:0006508//proteolysis	--
Unigene0029648	191	136	148	27	27	28	12.697	9.246	9.375	1.333	1.451	1.814	10.4393	1.53267	-2.76791	5.59e-20	6.81e-18	TULP7	KAH6788730.1 tubby like protein 7 [Perilla frutescens var. frutescens] [Perilla frutescens]	-	-	-	-	-	GO:0005515//protein binding	-	--
Unigene0026680	712	666	643	363	350	284	42.808	40.949	36.837	16.208	17.013	16.636	40.198	16.619	-1.27429	6.37e-20	7.72e-18	--	KAH6773280.1 lipid-binding serum glycoprotein family protein [Perilla frutescens var. frutescens] [Perilla frutescens]	-	-	-	-	-	GO:0005515//protein binding	-	--
Unigene0027330	119	140	104	428	442	364	4.309	5.184	3.589	11.51	12.94	12.842	4.36067	12.4307	1.51128	6.37e-20	7.72e-18	TDP1	KAH6792817.1 tyrosyl-DNA phosphodiesterase-like protein [Perilla frutescens var. hirtella] [Perilla frutescens]	-	-	-	-	GO:0005575//cellular_component;GO:0005622//intracellular anatomical structure;GO:0005634//nucleus;GO:0005886//plasma membrane;GO:0016020//membrane;GO:0043226//organelle;GO:0043227//membrane-bounded organelle;GO:0043229//intracellular organelle;GO:0043231//intracellular membrane-bounded organelle;GO:0071944//cell periphery	GO:0003674//molecular_function;GO:0003676//nucleic acid binding;GO:0003677//DNA binding;GO:0003690//double-stranded DNA binding;GO:0003697//single-stranded DNA binding;GO:0003824//catalytic activity;GO:0004518//nuclease activity;GO:0004527//exonuclease activity;GO:0005488//binding;GO:0005515//protein binding;GO:0008081//phosphoric diester hydrolase activity;GO:0016787//hydrolase activity;GO:00167…	GO:0000012//single strand break repair;GO:0006139//nucleobase-containing compound metabolic process;GO:0006259//DNA metabolic process;GO:0006281//DNA repair;GO:0006302//double-strand break repair;GO:0006725//cellular aromatic compound metabolic process;GO:0006807//nitrogen compound metabolic process;GO:0006950//response to stress;GO:0006974//cellular response to DNA damage stimulus;GO:0008150//bi…	--
Unigene0032752	88	109	91	6	9	5	5.928	7.509	5.841	0.3	0.49	0.328	6.426	0.372667	-4.10796	7.31e-20	8.8e-18	CNGC3	PIN13892.1 K+-channel ERG [Handroanthus impetiginosus]	Organismal Systems	Environmental adaptation	ko04626//Plant-pathogen interaction	K05391	GO:0005575//cellular_component;GO:0005886//plasma membrane;GO:0005887//integral component of plasma membrane;GO:0016020//membrane;GO:0016021//integral component of membrane;GO:0031224//intrinsic component of membrane;GO:0031226//intrinsic component of plasma membrane;GO:0071944//cell periphery	GO:0000166//nucleotide binding;GO:0003674//molecular_function;GO:0005215//transporter activity;GO:0005216//ion channel activity;GO:0005488//binding;GO:0005515//protein binding;GO:0005516//calmodulin binding;GO:0015075//ion transmembrane transporter activity;GO:0015267//channel activity;GO:0015318//inorganic molecular entity transmembrane transporter activity;GO:0017076//purine nucleotide binding;…	GO:0006810//transport;GO:0006811//ion transport;GO:0008150//biological_process;GO:0034220//ion transmembrane transport;GO:0042391//regulation of membrane potential;GO:0051179//localization;GO:0051234//establishment of localization;GO:0055085//transmembrane transport;GO:0065007//biological regulation;GO:0065008//regulation of biological quality	--
Unigene0031306	2830	2327	2669	1497	1240	877	266.556	224.14	239.544	104.714	94.424	80.479	243.413	93.2057	-1.38492	8.11e-20	9.73e-18	PSAH	KAH6758815.1 photosystem I subunit H2 [Perilla frutescens var. frutescens] [Perilla frutescens]	Metabolism;Metabolism	Global and overview maps;Energy metabolism	ko01100//Metabolic pathways;ko00195//Photosynthesis	K02695;K02695	GO:0009522//photosystem I;GO:0009538//photosystem I reaction center	-	GO:0015979//photosynthesis	--
Unigene0037290	341	287	324	0	0	0	22.418	19.295	20.296	0	0	0	20.6697	0.001	-14.3352	8.44e-20	1.01e-17	--	KAH6820982.1 hypothetical protein C2S53_020034 [Perilla frutescens var. hirtella] [Perilla frutescens]	-	-	-	-	-	-	-	--
Unigene0038055	321	281	344	0	0	0	12.086	10.819	12.341	0	0	0	11.7487	0.001	-13.5202	9.38e-20	1.12e-17	At1g58400	KAH6795115.1 hypothetical protein C2S52_005592 [Perilla frutescens var. hirtella] [Perilla frutescens]	-	-	-	-	-	GO:0019888//protein phosphatase regulator activity;GO:0043531//ADP binding	-	--
Unigene0040557	242	471	339	0	0	0	46.861	93.269	62.55	0	0	0	67.56	0.001	-16.0439	9.99e-20	1.19e-17	--	-	-	-	-	-	GO:0016020//membrane	GO:0005315//inorganic phosphate transmembrane transporter activity	GO:0006817//phosphate ion transport	--
Unigene0035063	319	323	291	0	0	0	16.333	16.912	14.197	0	0	0	15.814	0.001	-13.9489	1.01e-19	1.2e-17	R1A-10	KAH6765450.1 hypothetical protein C2S52_016433 [Perilla frutescens var. hirtella] [Perilla frutescens]	-	-	-	-	-	GO:0043531//ADP binding	-	--
Unigene0037975	296	277	393	0	0	0	11.383	10.893	14.401	0	0	0	12.2257	0.001	-13.5776	1.05e-19	1.24e-17	LRK10	KAG6733210.1 hypothetical protein I3842_01G215700 [Carya illinoinensis]	-	-	-	-	-	GO:0004672//protein kinase activity;GO:0005524//ATP binding;GO:0030247//polysaccharide binding	GO:0006468//protein phosphorylation	--
Unigene0028187	440	416	367	178	172	137	20.694	20.008	16.447	6.217	6.54	6.278	19.0497	6.345	-1.58607	1.23e-19	1.44e-17	ARF16	KAH6755902.1 auxin response factor 16 [Perilla frutescens var. hirtella] [Perilla frutescens]	-	-	-	-	GO:0005634//nucleus	GO:0003677//DNA binding	GO:0006355//regulation of transcription, DNA-templated;GO:0009725//response to hormone	ARF
Unigene0028955	238	285	280	871	1202	786	8.22	10.067	9.215	22.342	33.565	26.45	9.16733	27.4523	1.58235	1.27e-19	1.49e-17	XA21	XP_042041260.1 putative receptor-like protein kinase At3g47110 [Salvia splendens]	Organismal Systems;Environmental Information Processing	Environmental adaptation;Signal transduction	ko04626//Plant-pathogen interaction;ko04016//MAPK signaling pathway - plant	K13420;K13420	-	GO:0004672//protein kinase activity;GO:0005515//protein binding;GO:0005524//ATP binding	GO:0006468//protein phosphorylation	--
Unigene0040872	210	215	191	2	0	1	25.797	27.01	22.358	0.182	0	0.12	25.055	0.100667	-7.95937	1.29e-19	1.51e-17	--	XP_019153442.1 PREDICTED: uncharacterized protein LOC109149905 [Ipomoea nil]	-	-	-	-	-	-	-	--
Unigene0034730	1186	925	1764	407	384	277	19.59	15.624	27.763	4.992	5.128	4.458	20.9923	4.85933	-2.11103	1.49e-19	1.74e-17	rpoC2	KAF9660695.1 hypothetical protein SADUNF_SadunfPtG0003600 [Salix dunnii]	Genetic Information Processing	Transcription	ko03020//RNA polymerase	K03046	GO:0000275//mitochondrial proton-transporting ATP synthase complex, catalytic sector F(1);GO:0000276//mitochondrial proton-transporting ATP synthase complex, coupling factor F(o);GO:0000313//organellar ribosome;GO:0000314//organellar small ribosomal subunit;GO:0000345//cytosolic DNA-directed RNA polymerase complex;GO:0005575//cellular_component;GO:0005622//intracellular anatomical structure;GO:00…	GO:0003674//molecular_function;GO:0003677//DNA binding;GO:0003735//structural constituent of ribosome;GO:0003824//catalytic activity;GO:0003899//DNA-directed 5'-3' RNA polymerase activity;GO:0004386//helicase activity;GO:0005198//structural molecule activity;GO:0005215//transporter activity;GO:0005524//ATP binding;GO:0008186//ATP-dependent activity, acting on RNA;GO:0008324//cation transmembrane …	GO:0001539//cilium or flagellum-dependent cell motility;GO:0006139//nucleobase-containing compound metabolic process;GO:0006163//purine nucleotide metabolic process;GO:0006164//purine nucleotide biosynthetic process;GO:0006351//transcription, DNA-templated;GO:0006353//DNA-templated transcription, termination;GO:0006412//translation;GO:0006518//peptide metabolic process;GO:0006725//cellular aromat…	--
Unigene0037974	0	0	0	449	339	279	0	0	0	95.168	78.22	77.58	0.001	83.656	16.3522	1.78e-19	2.06e-17	--	KAH6764397.1 hypothetical protein C2S51_015646 [Perilla frutescens var. frutescens] [Perilla frutescens]	-	-	-	-	-	GO:0030247//polysaccharide binding	-	--
Unigene0036058	345	351	439	144	140	127	33.771	35.136	40.947	10.468	11.079	12.112	36.618	11.2197	-1.70652	1.83e-19	2.12e-17	At3g47030	KAH6792063.1 hypothetical protein C2S52_002540 [Perilla frutescens var. hirtella] [Perilla frutescens]	-	-	-	-	-	GO:0005515//protein binding	-	--
Unigene0038848	2366	2216	2217	1356	1394	1038	431.133	412.94	384.943	183.501	205.361	184.279	409.672	191.047	-1.10054	2.03e-19	2.34e-17	--	KAH6782153.1 hypothetical protein C2S51_007446 [Perilla frutescens var. frutescens] [Perilla frutescens]	-	-	-	-	-	-	-	--
Unigene0020046	413	369	365	1136	975	739	21.207	19.376	17.859	43.32	40.475	36.97	19.4807	40.255	1.04712	2.11e-19	2.43e-17	SBT1.5	KAH6790039.1 Subtilase family protein [Perilla frutescens var. frutescens] [Perilla frutescens]	-	-	-	-	GO:0005575//cellular_component;GO:0005576//extracellular region	GO:0003674//molecular_function;GO:0003824//catalytic activity;GO:0004175//endopeptidase activity;GO:0004252//serine-type endopeptidase activity;GO:0008233//peptidase activity;GO:0008236//serine-type peptidase activity;GO:0016787//hydrolase activity;GO:0017171//serine hydrolase activity;GO:0140096//catalytic activity, acting on a protein	GO:0006508//proteolysis;GO:0006807//nitrogen compound metabolic process;GO:0008150//biological_process;GO:0008152//metabolic process;GO:0009306//protein secretion;GO:0019538//protein metabolic process;GO:0043170//macromolecule metabolic process;GO:0044238//primary metabolic process;GO:0071704//organic substance metabolic process;GO:1901564//organonitrogen compound metabolic process	--
Unigene0033579	928	1008	936	427	392	436	39.139	43.475	37.616	13.374	13.366	17.916	40.0767	14.8853	-1.42887	2.27e-19	2.6e-17	ACA13	KAH6821666.1 ATPase E1-E2 type family protein / haloacid dehalogenase-like hydrolase family protein [Perilla frutescens var. hirtella] [Perilla frutescens]	-	-	-	-	GO:0031004//potassium ion-transporting ATPase complex	GO:0005375//copper ion transmembrane transporter activity;GO:0005388//P-type calcium transporter activity;GO:0008556//P-type potassium transmembrane transporter activity;GO:0008967//phosphoglycolate phosphatase activity;GO:0015434//ABC-type cadmium transporter activity;GO:0015444//P-type magnesium transporter activity;GO:0016787//hydrolase activity;GO:0042625//ATPase-coupled ion transmembrane tra…	GO:0006545//glycine biosynthetic process;GO:0006564//L-serine biosynthetic process;GO:0006813//potassium ion transport;GO:0006816//calcium ion transport;GO:0006825//copper ion transport;GO:0008152//metabolic process;GO:0015691//cadmium ion transport;GO:0015693//magnesium ion transport;GO:0030001//metal ion transport	--
Unigene0000361	326	365	314	148	106	81	11.241	12.871	10.317	3.79	2.955	2.721	11.4763	3.15533	-1.8628	2.32e-19	2.65e-17	ABCB15	KAH6774474.1 ABC transporter family protein [Perilla frutescens var. frutescens] [Perilla frutescens]	Environmental Information Processing	Membrane transport	ko02010//ABC transporters	K05658	GO:0005575//cellular_component;GO:0005737//cytoplasm;GO:0005887//integral component of plasma membrane;GO:0009380//excinuclease repair complex;GO:0009898//cytoplasmic side of plasma membrane;GO:0016021//integral component of membrane;GO:0043190//ATP-binding cassette (ABC) transporter complex;GO:0055051//ATP-binding cassette (ABC) transporter complex, integrated substrate binding;GO:0055052//ATP-b…	GO:0003674//molecular_function;GO:0003924//GTPase activity;GO:0004140//dephospho-CoA kinase activity;GO:0005260//intracellularly ATP-gated chloride channel activity;GO:0005319//lipid transporter activity;GO:0005524//ATP binding;GO:0005525//GTP binding;GO:0009381//excinuclease ABC activity;GO:0015220//choline transmembrane transporter activity;GO:0015221//lipopolysaccharide transmembrane transport…	GO:0000910//cytokinesis;GO:0006289//nucleotide-excision repair;GO:0006810//transport;GO:0006817//phosphate ion transport;GO:0006824//cobalt ion transport;GO:0006855//xenobiotic transmembrane transport;GO:0006869//lipid transport;GO:0007186//G protein-coupled receptor signaling pathway;GO:0007601//visual perception;GO:0008150//biological_process;GO:0008272//sulfate transport;GO:0015675//nickel cat…	--
Unigene0035998	140	166	138	0	4	0	8.871	10.757	8.332	0	0.205	0	9.32	0.0683333	-7.0916	2.45e-19	2.79e-17	--	-	-	-	-	-	-	-	-	--
Unigene0003607	262	258	403	0	0	0	7.868	7.923	11.532	0	0	0	9.10767	0.001	-13.1529	2.7e-19	3.06e-17	RE1	RVW64314.1 Retrovirus-related Pol polyprotein from transposon TNT 1-94 [Vitis vinifera]	-	-	-	-	-	-	GO:0015074//DNA integration	--
Unigene0030489	0	0	0	363	333	304	0	0	0	31.903	31.86	35.051	0.001	32.938	15.0075	2.77e-19	3.14e-17	--	KAH6823804.1 galacturonosyltransferase 6 [Perilla frutescens var. hirtella] [Perilla frutescens]	Metabolism;Metabolism	Global and overview maps;Carbohydrate metabolism	ko01100//Metabolic pathways;ko00520//Amino sugar and nucleotide sugar metabolism	K13648;K13648	-	-	-	--
Unigene0021875	129	155	167	3	9	17	7.627	9.372	9.408	0.132	0.43	0.979	8.80233	0.513667	-4.09898	2.8e-19	3.17e-17	At3g23360	KAH6770077.1 hypothetical protein C2S52_014880 [Perilla frutescens var. hirtella] [Perilla frutescens]	-	-	-	-	-	GO:0003674//molecular_function;GO:0003824//catalytic activity;GO:0004721//phosphoprotein phosphatase activity;GO:0004722//protein serine/threonine phosphatase activity;GO:0016491//oxidoreductase activity;GO:0016787//hydrolase activity;GO:0016788//hydrolase activity, acting on ester bonds;GO:0016791//phosphatase activity;GO:0042578//phosphoric ester hydrolase activity;GO:0140096//catalytic activit…	GO:0006464//cellular protein modification process;GO:0006470//protein dephosphorylation;GO:0006793//phosphorus metabolic process;GO:0006796//phosphate-containing compound metabolic process;GO:0006807//nitrogen compound metabolic process;GO:0008150//biological_process;GO:0008152//metabolic process;GO:0009987//cellular process;GO:0016311//dephosphorylation;GO:0019538//protein metabolic process;GO:0…	--
Unigene0032829	403	349	404	2	0	0	14.556	12.891	13.905	0.054	0	0	13.784	0.018	-9.58078	2.83e-19	3.19e-17	TIF	XP_042062192.1 synaptotagmin-5-like [Salvia splendens]	-	-	-	-	GO:0005840//ribosome	GO:0003743//translation initiation factor activity	GO:0006413//translational initiation	--
Unigene0000997	8	8	3	108	121	98	0.448	0.458	0.16	4.492	5.478	5.347	0.355333	5.10567	3.84485	3.22e-19	3.61e-17	--	XP_042060754.1 RNA polymerase I termination factor-like [Salvia splendens]	-	-	-	-	-	-	-	MYB_related
Unigene0011418	0	0	0	396	299	304	0	0	0	13.532	11.123	13.628	0.001	12.761	13.6395	3.24e-19	3.63e-17	R1B-12	KAH6783180.1 hypothetical protein C2S52_008139 [Perilla frutescens var. hirtella] [Perilla frutescens]	-	-	-	-	-	GO:0005524//ATP binding;GO:0043531//ADP binding	-	--
Unigene0031495	90	134	87	9	8	4	12.171	18.532	11.211	0.904	0.875	0.527	13.9713	0.768667	-4.18397	3.39e-19	3.78e-17	AE7	KAG6430012.1 hypothetical protein SASPL_108071 [Salvia splendens]	-	-	-	-	-	-	-	--
Unigene0025916	265	258	315	0	0	0	13.037	12.98	14.767	0	0	0	13.5947	0.001	-13.7308	3.98e-19	4.43e-17	--	-	-	-	-	-	-	-	-	--
Unigene0013910	0	0	0	336	344	292	0	0	0	23.66	26.37	26.975	0.001	25.6683	14.6477	4.09e-19	4.54e-17	--	KAH6789193.1 hypothetical protein C2S51_004199 [Perilla frutescens var. frutescens] [Perilla frutescens]	-	-	-	-	-	-	-	--
Unigene0001676	0	2	2	161	181	148	0	0.391	0.364	22.842	27.955	27.546	0.251667	26.1143	6.69718	5.41e-19	5.99e-17	--	-	-	-	-	-	-	-	-	--
Unigene0034415	649	855	880	372	228	239	73.267	98.708	94.663	31.188	20.809	26.287	88.8793	26.0947	-1.76809	7.2e-19	7.95e-17	COMT1	QCF60518.1 O-methyltransferase [Salvia dorisiana]	Metabolism;Metabolism;Metabolism;Metabolism	Global and overview maps;Global and overview maps;Biosynthesis of other secondary metabolites;Amino acid metabolism	ko01100//Metabolic pathways;ko01110//Biosynthesis of secondary metabolites;ko00940//Phenylpropanoid biosynthesis;ko00380//Tryptophan metabolism	K13066;K13066;K13066;K13066	GO:0005575//cellular_component;GO:0005622//intracellular anatomical structure;GO:0005634//nucleus;GO:0005737//cytoplasm;GO:0005886//plasma membrane;GO:0005911//cell-cell junction;GO:0009506//plasmodesma;GO:0016020//membrane;GO:0030054//cell junction;GO:0043226//organelle;GO:0043227//membrane-bounded organelle;GO:0043229//intracellular organelle;GO:0043231//intracellular membrane-bounded organelle…	GO:0003674//molecular_function;GO:0003824//catalytic activity;GO:0005488//binding;GO:0005515//protein binding;GO:0008168//methyltransferase activity;GO:0008171//O-methyltransferase activity;GO:0008757//S-adenosylmethionine-dependent methyltransferase activity;GO:0016740//transferase activity;GO:0016741//transferase activity, transferring one-carbon groups;GO:0017096//acetylserotonin O-methyltrans…	GO:0006725//cellular aromatic compound metabolic process;GO:0006807//nitrogen compound metabolic process;GO:0008150//biological_process;GO:0008152//metabolic process;GO:0009058//biosynthetic process;GO:0009698//phenylpropanoid metabolic process;GO:0009699//phenylpropanoid biosynthetic process;GO:0009808//lignin metabolic process;GO:0009809//lignin biosynthetic process;GO:0009812//flavonoid metabo…	--
Unigene0004699	257	272	254	0	0	0	9.843	10.653	9.27	0	0	0	9.922	0.001	-13.2764	7.64e-19	8.4e-17	--	KAG6429745.1 hypothetical protein SASPL_107798 [Salvia splendens]	-	-	-	-	-	-	-	--
Unigene0017249	209	165	195	42	19	37	20.875	16.854	18.559	3.115	1.534	3.601	18.7627	2.75	-2.77036	7.66e-19	8.41e-17	2ODD19	KAH6789946.1 hypothetical protein C2S51_004952 [Perilla frutescens var. frutescens] [Perilla frutescens]	-	-	-	-	-	GO:0016491//oxidoreductase activity	GO:0009190//cyclic nucleotide biosynthetic process;GO:0035556//intracellular signal transduction	--
Unigene0003459	156	119	134	23	7	5	8.995	7.017	7.362	0.985	0.326	0.281	7.79133	0.530667	-3.87599	8.59e-19	9.4e-17	FENS	AAX16075.1 linalool synthase [Perilla frutescens var. hirtella] [Perilla frutescens]	Metabolism;Metabolism;Metabolism	Global and overview maps;Global and overview maps;Metabolism of terpenoids and polyketides	ko01100//Metabolic pathways;ko01110//Biosynthesis of secondary metabolites;ko00902//Monoterpenoid biosynthesis	K18108;K18108;K18108	-	GO:0000287//magnesium ion binding;GO:0010333//terpene synthase activity;GO:0016829//lyase activity	-	--
Unigene0011507	0	0	0	465	227	318	0	0	0	16.188	8.603	14.524	0.001	13.105	13.6778	9.27e-19	1.01e-16	R1A-10	KAH6838113.1 hypothetical protein C2S53_001204 [Perilla frutescens var. hirtella] [Perilla frutescens]	-	-	-	-	-	GO:0005515//protein binding;GO:0043531//ADP binding	GO:0002949//tRNA threonylcarbamoyladenosine modification	--
Unigene0039057	186	185	175	1	2	0	12.377	12.589	11.096	0.049	0.108	0	12.0207	0.0523333	-7.84357	9.46e-19	1.03e-16	--	KAH6797538.1 hypothetical protein C2S52_022092 [Perilla frutescens var. hirtella] [Perilla frutescens]	-	-	-	-	-	-	-	--
Unigene0013877	1441	1459	1446	726	663	724	29.618	30.667	28.321	11.082	11.017	14.498	29.5353	12.199	-1.27568	9.78e-19	1.06e-16	At1g78280	KAH6755720.1 transferase [Perilla frutescens var. hirtella] [Perilla frutescens]	-	-	-	-	-	GO:0005515//protein binding	-	--
Unigene0024208	567	633	429	93	116	144	244.208	278.806	176.063	29.747	40.392	60.426	233.026	43.5217	-2.42068	9.88e-19	1.07e-16	--	-	-	-	-	-	-	-	-	--
Unigene0030203	0	0	1	943	501	451	0	0	0.182	133.607	77.274	83.829	0.0606667	98.2367	10.6611	1.02e-18	1.1e-16	--	KAH6831377.1 hypothetical protein C2S53_014550 [Perilla frutescens var. hirtella] [Perilla frutescens]	-	-	-	-	-	-	-	--
Unigene0015225	257	237	265	0	0	0	18.083	17.053	17.767	0	0	0	17.6343	0.001	-14.1061	1.12e-18	1.2e-16	CYP82A3	KAH6755793.1 hypothetical protein C2S53_009638 [Perilla frutescens var. hirtella] [Perilla frutescens]	-	-	-	-	-	GO:0005506//iron ion binding;GO:0016705//oxidoreductase activity, acting on paired donors, with incorporation or reduction of molecular oxygen;GO:0020037//heme binding	-	--
Unigene0033598	112	104	108	21	10	11	4.507	4.28	4.141	0.628	0.325	0.431	4.30933	0.461333	-3.22358	1.18e-18	1.26e-16	--	KMS98576.1 hypothetical protein BVRB_4g092630 [Beta vulgaris subsp. vulgaris] [Beta vulgaris]	-	-	-	-	-	-	-	--
Unigene0040635	5205	5471	5155	2599	2840	2618	798.053	857.826	753.137	295.938	352.037	391.078	803.005	346.351	-1.21317	1.2e-18	1.28e-16	E4	KAH6770545.1 peptidemethionine sulfoxide reductase 1 [Perilla frutescens var. hirtella] [Perilla frutescens]	-	-	-	-	-	GO:0003674//molecular_function;GO:0003824//catalytic activity;GO:0008113//peptide-methionine (S)-S-oxide reductase activity;GO:0016491//oxidoreductase activity;GO:0016667//oxidoreductase activity, acting on a sulfur group of donors;GO:0016671//oxidoreductase activity, acting on a sulfur group of donors, disulfide as acceptor	GO:0006979//response to oxidative stress;GO:0008150//biological_process;GO:0008152//metabolic process;GO:0030091//protein repair	--
Unigene0020314	34	18	37	220	179	159	1.125	0.609	1.166	5.404	4.787	5.124	0.966667	5.105	2.40082	1.42e-18	1.5e-16	R1B-17	KAH6801327.1 hypothetical protein C2S52_001791, partial [Perilla frutescens var. hirtella] [Perilla frutescens]	-	-	-	-	GO:0005737//cytoplasm	GO:0016887//ATP hydrolysis activity;GO:0043531//ADP binding	GO:0006400//tRNA modification	--
Unigene0024411	2819	2564	3201	7488	8115	5508	134.588	125.185	145.624	265.498	313.227	256.206	135.132	278.31	1.04232	1.43e-18	1.51e-16	At2g16365	KAH6780059.1 hypothetical protein C2S52_011296 [Perilla frutescens var. hirtella] [Perilla frutescens]	-	-	-	-	-	-	-	--
Unigene0036180	2180	1683	1756	5248	5354	3768	310.779	245.358	238.536	555.613	617.067	523.346	264.891	565.342	1.09373	1.54e-18	1.63e-16	DIR11	KAH6787992.1 hypothetical protein C2S52_007544 [Perilla frutescens var. hirtella] [Perilla frutescens]	-	-	-	-	-	-	-	--
Unigene0009307	0	0	1	578	591	464	0	0	0.036	16.343	18.192	17.212	0.012	17.249	10.4893	1.56e-18	1.64e-16	RGA3	KAH6808242.1 hypothetical protein C2S51_029350 [Perilla frutescens var. frutescens] [Perilla frutescens]	-	-	-	-	-	GO:0005515//protein binding;GO:0043531//ADP binding	-	--
Unigene0036237	210	216	258	69	77	59	14.999	15.777	17.559	3.66	4.446	4.106	16.1117	4.07067	-1.98477	1.7e-18	1.78e-16	BBX22	KAH6788749.1 light-regulated zinc finger protein 1 [Perilla frutescens var. frutescens] [Perilla frutescens]	-	-	-	-	-	GO:0008270//zinc ion binding	-	--
Unigene0029772	1172	1179	1378	704	680	601	39.69	40.831	44.467	17.705	18.617	19.829	41.6627	18.717	-1.15441	1.74e-18	1.81e-16	EPSIN3	KAH6834969.1 ENTH/VHS family protein [Perilla frutescens var. hirtella] [Perilla frutescens]	Cellular Processes	Transport and catabolism	ko04144//Endocytosis	K12471	-	GO:0005543//phospholipid binding	GO:0006886//intracellular protein transport	--
Unigene0033859	0	0	0	287	479	218	0	0	0	16.581	30.126	16.523	0.001	21.0767	14.3634	2.03e-18	2.12e-16	PPO	KAH6780761.1 hypothetical protein C2S52_011998 [Perilla frutescens var. hirtella] [Perilla frutescens]	Metabolism;Metabolism;Metabolism;Metabolism	Global and overview maps;Global and overview maps;Amino acid metabolism;Biosynthesis of other secondary metabolites	ko01100//Metabolic pathways;ko01110//Biosynthesis of secondary metabolites;ko00350//Tyrosine metabolism;ko00950//Isoquinoline alkaloid biosynthesis	K00422;K00422;K00422;K00422	-	GO:0004097//catechol oxidase activity;GO:0016491//oxidoreductase activity	-	--
Unigene0020962	210	249	260	0	0	0	5.214	6.323	6.152	0	0	0	5.89633	0.001	-12.5256	2.39e-18	2.49e-16	TY3B-G	XP_031402684.1 uncharacterized protein LOC116212259 [Punica granatum]	-	-	-	-	-	-	GO:0015074//DNA integration	--
Unigene0039115	0	0	0	302	303	232	0	0	0	10.832	11.83	10.916	0.001	11.1927	13.4503	2.41e-18	2.5e-16	--	XP_030451650.1 uncharacterized protein LOC115673577 [Syzygium oleosum]	-	-	-	-	-	GO:0008270//zinc ion binding	-	--
Unigene0013903	1032	1071	1039	701	638	526	62.021	65.822	59.499	31.287	30.998	30.798	62.4473	31.0277	-1.00908	3.11e-18	3.21e-16	CPK17	KAH6835899.1 phosphoenolpyruvate carboxylase-related kinase 1 [Perilla frutescens var. hirtella] [Perilla frutescens]	-	-	-	-	GO:0005575//cellular_component;GO:0005622//intracellular anatomical structure;GO:0005634//nucleus;GO:0005737//cytoplasm;GO:0005886//plasma membrane;GO:0016020//membrane;GO:0043226//organelle;GO:0043227//membrane-bounded organelle;GO:0043229//intracellular organelle;GO:0043231//intracellular membrane-bounded organelle;GO:0071944//cell periphery	GO:0000166//nucleotide binding;GO:0003674//molecular_function;GO:0003824//catalytic activity;GO:0004672//protein kinase activity;GO:0004674//protein serine/threonine kinase activity;GO:0004683//calmodulin-dependent protein kinase activity;GO:0005488//binding;GO:0005509//calcium ion binding;GO:0005515//protein binding;GO:0005516//calmodulin binding;GO:0005524//ATP binding;GO:0009931//calcium-depen…	GO:0001101//response to acid chemical;GO:0006464//cellular protein modification process;GO:0006468//protein phosphorylation;GO:0006793//phosphorus metabolic process;GO:0006796//phosphate-containing compound metabolic process;GO:0006807//nitrogen compound metabolic process;GO:0007154//cell communication;GO:0007165//signal transduction;GO:0008150//biological_process;GO:0008152//metabolic process;GO…	--
Unigene0002158	0	0	0	262	298	265	0	0	0	8.605	10.654	11.418	0.001	10.2257	13.3199	3.27e-18	3.36e-16	R1A	XP_042039373.1 putative late blight resistance protein homolog R1A-3 [Salvia splendens]	-	-	-	-	-	GO:0004252//serine-type endopeptidase activity;GO:0004386//helicase activity;GO:0005524//ATP binding;GO:0016772//transferase activity, transferring phosphorus-containing groups;GO:0016887//ATP hydrolysis activity;GO:0017111//nucleoside-triphosphatase activity;GO:0043531//ADP binding	GO:0006260//DNA replication;GO:0006508//proteolysis;GO:0015809//arginine transport;GO:0015819//lysine transport;GO:0015822//ornithine transport;GO:0030436//asexual sporulation	--
Unigene0038217	59	54	62	273	243	177	4.463	4.177	4.469	15.336	14.86	13.044	4.36967	14.4133	1.72181	3.58e-18	3.68e-16	At4g05090	XP_042028328.1 putative PAP-specific phosphatase, mitochondrial [Salvia splendens]	-	-	-	-	GO:0005575//cellular_component;GO:0005622//intracellular anatomical structure;GO:0005634//nucleus;GO:0005737//cytoplasm;GO:0005739//mitochondrion;GO:0009507//chloroplast;GO:0009536//plastid;GO:0043226//organelle;GO:0043227//membrane-bounded organelle;GO:0043229//intracellular organelle;GO:0043231//intracellular membrane-bounded organelle	GO:0003674//molecular_function;GO:0003824//catalytic activity;GO:0004370//glycerol kinase activity;GO:0004441//inositol-1,4-bisphosphate 1-phosphatase activity;GO:0005488//binding;GO:0008252//nucleotidase activity;GO:0008441//3'(2'),5'-bisphosphate nucleotidase activity;GO:0016312//inositol bisphosphate phosphatase activity;GO:0016773//phosphotransferase activity, alcohol group as acceptor;GO:001…	GO:0000096//sulfur amino acid metabolic process;GO:0000097//sulfur amino acid biosynthetic process;GO:0000103//sulfate assimilation;GO:0005975//carbohydrate metabolic process;GO:0006071//glycerol metabolic process;GO:0006082//organic acid metabolic process;GO:0006520//cellular amino acid metabolic process;GO:0006555//methionine metabolic process;GO:0006629//lipid metabolic process;GO:0006644//pho…	--
Unigene0037614	97	92	96	12	14	7	3.026	2.935	2.854	0.278	0.353	0.213	2.93833	0.281333	-3.38465	3.64e-18	3.73e-16	GIP	PNX96445.1 copia LTR rider [Trifolium pratense]	-	-	-	-	-	GO:0003676//nucleic acid binding;GO:0008270//zinc ion binding;GO:0043531//ADP binding	GO:0015074//DNA integration	--
Unigene0032352	15	32	27	169	246	253	0.792	1.728	1.358	6.627	10.5	13.014	1.29267	10.047	2.95834	4.09e-18	4.18e-16	FER	KAH6830320.1 hypothetical protein C2S53_007486 [Perilla frutescens var. hirtella] [Perilla frutescens]	-	-	-	-	-	GO:0004672//protein kinase activity;GO:0005524//ATP binding	GO:0006468//protein phosphorylation	--
Unigene0037562	621	542	744	295	275	238	140.547	125.445	160.45	49.583	50.318	52.48	142.147	50.7937	-1.48467	4.14e-18	4.22e-16	--	KAH6755979.1 hypothetical protein C2S53_007105 [Perilla frutescens var. hirtella] [Perilla frutescens]	-	-	-	-	-	-	-	--
Unigene0030176	213	228	233	0	0	0	12.927	14.15	13.474	0	0	0	13.517	0.001	-13.7225	4.35e-18	4.42e-16	At1g12700	AYM00880.1 pentatricopeptide repeat protein [Salvia miltiorrhiza]	-	-	-	-	-	GO:0045182//translation regulator activity	GO:0006417//regulation of translation	--
Unigene0040113	374	485	559	1592	1226	1261	62.245	82.546	88.65	196.77	164.961	204.471	77.8137	188.734	1.27826	4.76e-18	4.82e-16	VQ22	PIN06077.1 hypothetical protein CDL12_21383 [Handroanthus impetiginosus]	-	-	-	-	-	-	-	--
Unigene0012046	216	228	219	0	0	0	22.475	24.26	21.713	0	0	0	22.816	0.001	-14.4778	5.19e-18	5.24e-16	--	KAH6816778.1 hypothetical protein C2S51_021598 [Perilla frutescens var. frutescens] [Perilla frutescens]	-	-	-	-	-	GO:0015385//sodium:proton antiporter activity	GO:0006814//sodium ion transport	--
Unigene0022386	1470	1444	1622	922	874	804	46.994	47.207	49.409	21.889	22.589	25.041	47.87	23.173	-1.04668	5.3e-18	5.31e-16	PSI2	KAH6796339.1 hypothetical protein C2S51_037325 [Perilla frutescens var. frutescens] [Perilla frutescens]	-	-	-	-	GO:0016020//membrane	-	GO:0045927//positive regulation of growth	--
Unigene0000998	202	199	205	761	528	458	17.625	17.756	17.043	49.31	37.245	38.933	17.4747	41.8293	1.25925	5.31e-18	5.31e-16	At5g10770	KAH6819548.1 Eukaryotic aspartyl protease family protein [Perilla frutescens var. frutescens] [Perilla frutescens]	-	-	-	-	GO:0005575//cellular_component;GO:0005576//extracellular region	GO:0003674//molecular_function;GO:0003824//catalytic activity;GO:0004175//endopeptidase activity;GO:0004190//aspartic-type endopeptidase activity;GO:0008233//peptidase activity;GO:0016787//hydrolase activity;GO:0070001//aspartic-type peptidase activity;GO:0140096//catalytic activity, acting on a protein	GO:0006508//proteolysis;GO:0006807//nitrogen compound metabolic process;GO:0008150//biological_process;GO:0008152//metabolic process;GO:0019538//protein metabolic process;GO:0043170//macromolecule metabolic process;GO:0044238//primary metabolic process;GO:0071704//organic substance metabolic process;GO:1901564//organonitrogen compound metabolic process	--
Unigene0016169	239	225	227	708	567	466	10.905	10.499	9.869	23.991	20.916	20.716	10.4243	21.8743	1.06928	5.87e-18	5.85e-16	--	KAH6801602.1 hypothetical protein C2S51_033048 [Perilla frutescens var. frutescens] [Perilla frutescens]	-	-	-	-	-	GO:0003676//nucleic acid binding;GO:0008270//zinc ion binding	-	--
Unigene0007944	215	206	235	0	0	0	11.584	11.35	12.065	0	0	0	11.6663	0.001	-13.5101	6.12e-18	6.09e-16	--	KAH6834678.1 hypothetical protein C2S53_019820 [Perilla frutescens var. hirtella] [Perilla frutescens]	-	-	-	-	-	-	-	--
Unigene0008090	155	153	191	2	0	1	13.491	13.618	15.841	0.129	0	0.085	14.3167	0.0713333	-7.6489	6.26e-18	6.21e-16	Acy1	KAH6780362.1 Peptidase M20/M25/M40 family protein [Perilla frutescens var. hirtella] [Perilla frutescens]	Metabolism;Metabolism;Metabolism;Metabolism;Metabolism	Global and overview maps;Global and overview maps;Global and overview maps;Global and overview maps;Amino acid metabolism	ko01100//Metabolic pathways;ko01110//Biosynthesis of secondary metabolites;ko01230//Biosynthesis of amino acids;ko01210//2-Oxocarboxylic acid metabolism;ko00220//Arginine biosynthesis	K14677;K14677;K14677;K14677;K14677	GO:0005575//cellular_component;GO:0005576//extracellular region;GO:0005615//extracellular space;GO:0005622//intracellular anatomical structure;GO:0005737//cytoplasm;GO:0031982//vesicle;GO:0043226//organelle;GO:0043227//membrane-bounded organelle;GO:0043230//extracellular organelle;GO:0070062//extracellular exosome;GO:1903561//extracellular vesicle	GO:0003674//molecular_function;GO:0003824//catalytic activity;GO:0004046//aminoacylase activity;GO:0004222//metalloendopeptidase activity;GO:0005488//binding;GO:0005515//protein binding;GO:0008233//peptidase activity;GO:0008237//metallopeptidase activity;GO:0008777//acetylornithine deacetylase activity;GO:0009014//succinyl-diaminopimelate desuccinylase activity;GO:0016787//hydrolase activity;GO:0…	GO:0006082//organic acid metabolic process;GO:0006508//proteolysis;GO:0006520//cellular amino acid metabolic process;GO:0006592//ornithine biosynthetic process;GO:0006807//nitrogen compound metabolic process;GO:0008150//biological_process;GO:0008152//metabolic process;GO:0009089//lysine biosynthetic process via diaminopimelate;GO:0009987//cellular process;GO:0019538//protein metabolic process;GO:…	--
Unigene0036440	234	227	197	0	0	0	19.081	18.93	15.307	0	0	0	17.7727	0.001	-14.1174	6.45e-18	6.39e-16	At5g56420	KAH6831988.1 hypothetical protein C2S53_008264 [Perilla frutescens var. hirtella] [Perilla frutescens]	-	-	-	-	-	GO:0005515//protein binding	-	--
Unigene0037685	88	95	99	2	3	1	7.641	8.435	8.191	0.129	0.211	0.085	8.089	0.141667	-5.83539	6.84e-18	6.76e-16	--	KAG8385498.1 hypothetical protein BUALT_Bualt03G0051600 [Buddleja alternifolia]	-	-	-	-	-	-	-	--
Unigene0025229	152	116	140	24	25	27	10.813	8.439	9.49	1.268	1.438	1.871	9.58067	1.52567	-2.65069	6.96e-18	6.86e-16	--	KAH6788979.1 hypothetical protein C2S51_003985 [Perilla frutescens var. frutescens] [Perilla frutescens]	-	-	-	-	-	-	-	--
Unigene0010309	0	0	0	242	311	232	0	0	0	9.097	12.727	11.441	0.001	11.0883	13.4368	7.01e-18	6.89e-16	R1A-10	GFQ07497.1 putative late blight resistance protein homolog r1a-6 [Phtheirospermum japonicum]	-	-	-	-	GO:0009368//endopeptidase Clp complex;GO:0033104//type VI protein secretion system complex	GO:0003676//nucleic acid binding;GO:0003723//RNA binding;GO:0004176//ATP-dependent peptidase activity;GO:0043531//ADP binding	GO:0006508//proteolysis;GO:0033103//protein secretion by the type VI secretion system;GO:0043335//protein unfolding	--
Unigene0036008	12	8	9	114	145	87	0.534	0.364	0.382	3.77	5.22	3.774	0.426667	4.25467	3.31786	7.37e-18	7.21e-16	At4g27290	KAH6835700.1 S-locus lectin protein kinase family protein [Perilla frutescens var. hirtella] [Perilla frutescens]	-	-	-	-	-	GO:0004672//protein kinase activity;GO:0004674//protein serine/threonine kinase activity;GO:0005524//ATP binding	GO:0006468//protein phosphorylation;GO:0048544//recognition of pollen	--
Unigene0039285	331	418	385	159	83	91	50.532	65.259	56.006	18.027	10.244	13.535	57.2657	13.9353	-2.03892	8.48e-18	8.27e-16	--	XP_042041321.1 uncharacterized protein LOC121786738 [Salvia splendens]	-	-	-	-	-	-	-	--
Unigene0029345	0	0	0	262	278	201	0	0	0	4.734	5.468	4.764	0.001	4.98867	12.2844	1.06e-17	1.03e-15	KIN14D	XP_019161862.1 PREDICTED: uncharacterized protein LOC109158407 [Ipomoea nil]	-	-	-	-	-	-	-	--
Unigene0008259	0	0	0	264	302	185	0	0	0	19.514	24.301	17.94	0.001	20.585	14.3293	1.29e-17	1.25e-15	CCR3	XP_011084907.1 putative serine/threonine-protein kinase-like protein CCR3 [Sesamum indicum]	-	-	-	-	GO:0005575//cellular_component;GO:0016020//membrane;GO:0016021//integral component of membrane;GO:0031224//intrinsic component of membrane	GO:0000166//nucleotide binding;GO:0003674//molecular_function;GO:0003824//catalytic activity;GO:0004672//protein kinase activity;GO:0004674//protein serine/threonine kinase activity;GO:0005488//binding;GO:0005515//protein binding;GO:0005524//ATP binding;GO:0016301//kinase activity;GO:0016740//transferase activity;GO:0016772//transferase activity, transferring phosphorus-containing groups;GO:00167…	GO:0006464//cellular protein modification process;GO:0006468//protein phosphorylation;GO:0006793//phosphorus metabolic process;GO:0006796//phosphate-containing compound metabolic process;GO:0006807//nitrogen compound metabolic process;GO:0008150//biological_process;GO:0008152//metabolic process;GO:0009987//cellular process;GO:0016310//phosphorylation;GO:0019538//protein metabolic process;GO:00362…	--
Unigene0025935	534	504	675	256	253	177	55.522	53.589	66.875	19.767	21.267	17.93	58.662	19.6547	-1.57755	1.35e-17	1.3e-15	LBD37	KAH6796828.1 LOB domain-containing protein 37 [Perilla frutescens var. hirtella] [Perilla frutescens]	-	-	-	-	-	-	-	LBD
Unigene0036562	0	0	0	309	294	165	0	0	0	15.385	15.935	10.778	0.001	14.0327	13.7765	1.4e-17	1.35e-15	--	CCA66040.1 hypothetical protein [Beta vulgaris subsp. vulgaris] [Beta vulgaris]	-	-	-	-	-	GO:0003676//nucleic acid binding;GO:0003964//RNA-directed DNA polymerase activity;GO:0004523//RNA-DNA hybrid ribonuclease activity	GO:0000373//Group II intron splicing	--
Unigene0017829	84	91	138	484	442	316	5.131	5.684	8.032	21.954	21.826	18.805	6.28233	20.8617	1.73148	1.5e-17	1.44e-15	PER48	KAH6758806.1 hypothetical protein C2S51_019041 [Perilla frutescens var. frutescens] [Perilla frutescens]	-	-	-	-	GO:0005575//cellular_component;GO:0005576//extracellular region;GO:0005618//cell wall;GO:0005911//cell-cell junction;GO:0009505//plant-type cell wall;GO:0009506//plasmodesma;GO:0030054//cell junction;GO:0030312//external encapsulating structure;GO:0055044//symplast;GO:0071944//cell periphery	GO:0003674//molecular_function;GO:0003824//catalytic activity;GO:0004601//peroxidase activity;GO:0005488//binding;GO:0016209//antioxidant activity;GO:0016491//oxidoreductase activity;GO:0016684//oxidoreductase activity, acting on peroxide as acceptor;GO:0020037//heme binding;GO:0043167//ion binding;GO:0043169//cation binding;GO:0046872//metal ion binding;GO:0046906//tetrapyrrole binding;GO:009715…	GO:0006950//response to stress;GO:0006979//response to oxidative stress;GO:0008150//biological_process;GO:0008152//metabolic process;GO:0009056//catabolic process;GO:0009636//response to toxic substance;GO:0009664//plant-type cell wall organization;GO:0009987//cellular process;GO:0016043//cellular component organization;GO:0016999//antibiotic metabolic process;GO:0017001//antibiotic catabolic pro…	--
Unigene0030347	154	211	194	53	51	43	5.982	8.382	7.181	1.529	1.602	1.627	7.18167	1.586	-2.17893	1.55e-17	1.49e-15	RFS4	KAH6808601.1 stachyose synthase [Perilla frutescens var. frutescens] [Perilla frutescens]	Metabolism;Metabolism	Global and overview maps;Carbohydrate metabolism	ko01100//Metabolic pathways;ko00052//Galactose metabolism	K06611;K06611	-	-	-	--
Unigene0017655	4	5	5	124	81	79	0.452	0.578	0.538	10.404	7.399	8.696	0.522667	8.833	4.07894	1.56e-17	1.49e-15	--	KAH6791146.1 NAP1-related protein 2 [Perilla frutescens var. frutescens] [Perilla frutescens]	-	-	-	-	GO:0005575//cellular_component;GO:0005622//intracellular anatomical structure;GO:0005634//nucleus;GO:0005654//nucleoplasm;GO:0005737//cytoplasm;GO:0005783//endoplasmic reticulum;GO:0005811//lipid droplet;GO:0005829//cytosol;GO:0012505//endomembrane system;GO:0031974//membrane-enclosed lumen;GO:0031981//nuclear lumen;GO:0032991//protein-containing complex;GO:0043226//organelle;GO:0043227//membrane…	GO:0003674//molecular_function;GO:0003676//nucleic acid binding;GO:0003677//DNA binding;GO:0004857//enzyme inhibitor activity;GO:0004864//protein phosphatase inhibitor activity;GO:0005488//binding;GO:0005515//protein binding;GO:0019208//phosphatase regulator activity;GO:0019212//phosphatase inhibitor activity;GO:0019888//protein phosphatase regulator activity;GO:0030234//enzyme regulator activity…	GO:0006139//nucleobase-containing compound metabolic process;GO:0006259//DNA metabolic process;GO:0006260//DNA replication;GO:0006323//DNA packaging;GO:0006325//chromatin organization;GO:0006333//chromatin assembly or disassembly;GO:0006334//nucleosome assembly;GO:0006337//nucleosome disassembly;GO:0006355//regulation of transcription, DNA-templated;GO:0006725//cellular aromatic compound metaboli…	--
Unigene0020479	1081	988	1081	689	618	547	175.393	163.932	167.127	83.021	81.065	86.468	168.817	83.518	-1.0153	1.7e-17	1.62e-15	HIPP39	KAH6777536.1 Heavy metal transport/detoxification superfamily protein [Perilla frutescens var. frutescens] [Perilla frutescens]	-	-	-	-	-	GO:0046872//metal ion binding	-	--
Unigene0032523	72	66	75	314	226	228	4.616	4.327	4.582	14.95	11.714	14.241	4.50833	13.635	1.59665	1.79e-17	1.71e-15	--	KAH6822766.1 regulatory protein RecX family protein [Perilla frutescens var. hirtella] [Perilla frutescens]	-	-	-	-	-	-	GO:0006282//regulation of DNA repair	--
Unigene0038348	0	0	0	243	303	184	0	0	0	25.221	34.235	25.054	0.001	28.17	14.7819	1.93e-17	1.83e-15	--	KAG6408159.1 hypothetical protein SASPL_131162 [Salvia splendens]	-	-	-	-	-	-	-	--
Unigene0036252	0	0	0	284	212	204	0	0	0	15.695	12.754	14.79	0.001	14.413	13.8151	1.96e-17	1.86e-15	At5g47030	PIN20478.1 Mitochondrial F1F0-ATP synthase, subunit delta/ATP16 [Handroanthus impetiginosus]	Metabolism;Metabolism	Global and overview maps;Energy metabolism	ko01100//Metabolic pathways;ko00190//Oxidative phosphorylation	K02134;K02134	GO:0000275//mitochondrial proton-transporting ATP synthase complex, catalytic sector F(1);GO:0045261//proton-transporting ATP synthase complex, catalytic core F(1);GO:0045262//plasma membrane proton-transporting ATP synthase complex, catalytic core F(1)	GO:0046933//proton-transporting ATP synthase activity, rotational mechanism	GO:0015986//ATP synthesis coupled proton transport	--
Unigene0018054	399	315	466	1355	1143	875	58.951	47.593	65.605	148.675	136.528	125.952	57.383	137.052	1.25602	1.99e-17	1.88e-15	ABP19A	KAH6757796.1 germin 3 [Perilla frutescens var. hirtella] [Perilla frutescens]	-	-	-	-	-	-	-	--
Unigene0035183	273	436	356	122	66	78	36.744	60.012	45.657	12.195	7.182	10.228	47.471	9.86833	-2.26617	2.09e-17	1.97e-15	--	-	-	-	-	-	GO:0005634//nucleus;GO:0005944//phosphatidylinositol 3-kinase complex, class IB;GO:0016020//membrane	GO:0004526//ribonuclease P activity;GO:0046873//metal ion transmembrane transporter activity;GO:0046935//1-phosphatidylinositol-3-kinase regulator activity	GO:0008033//tRNA processing;GO:0030001//metal ion transport;GO:0055085//transmembrane transport	--
Unigene0023716	6	5	4	101	94	74	0.436	0.372	0.277	5.456	5.528	5.244	0.361667	5.40933	3.90272	2.35e-17	2.2e-15	R1B-12	KAH6800147.1 hypothetical protein C2S52_000611 [Perilla frutescens var. hirtella] [Perilla frutescens]	-	-	-	-	-	GO:0043531//ADP binding	-	--
Unigene0019897	791	807	825	2653	1864	1506	51.977	54.229	51.656	129.466	99.024	96.414	52.6207	108.301	1.04135	2.59e-17	2.42e-15	At5g57670	KAH6819267.1 Protein kinase superfamily protein [Perilla frutescens var. frutescens] [Perilla frutescens]	-	-	-	-	GO:0005575//cellular_component;GO:0005886//plasma membrane;GO:0016020//membrane;GO:0071944//cell periphery	GO:0000166//nucleotide binding;GO:0003674//molecular_function;GO:0003824//catalytic activity;GO:0004672//protein kinase activity;GO:0004674//protein serine/threonine kinase activity;GO:0004675//transmembrane receptor protein serine/threonine kinase activity;GO:0004888//transmembrane signaling receptor activity;GO:0005488//binding;GO:0005524//ATP binding;GO:0008270//zinc ion binding;GO:0016301//ki…	GO:0006464//cellular protein modification process;GO:0006468//protein phosphorylation;GO:0006793//phosphorus metabolic process;GO:0006796//phosphate-containing compound metabolic process;GO:0006807//nitrogen compound metabolic process;GO:0007154//cell communication;GO:0007165//signal transduction;GO:0007166//cell surface receptor signaling pathway;GO:0007167//enzyme linked receptor protein signal…	--
Unigene0002575	382	284	475	1	0	0	18.684	14.205	22.137	0.036	0	0	18.342	0.012	-10.5779	2.81e-17	2.62e-15	--	KAH6779539.1 hypothetical protein C2S52_010776 [Perilla frutescens var. hirtella] [Perilla frutescens]	-	-	-	-	-	-	-	--
Unigene0030083	161	254	161	714	992	747	16.764	27.047	15.974	55.213	83.508	75.781	19.9283	71.5007	1.84314	2.85e-17	2.66e-15	2ODD19	KAH6823548.1 hypothetical protein C2S53_012310 [Perilla frutescens var. hirtella] [Perilla frutescens]	-	-	-	-	-	GO:0016491//oxidoreductase activity	-	--
Unigene0016206	2423	2227	3173	7686	6502	5293	95.45	89.715	119.105	224.858	207.076	203.146	101.423	211.693	1.06159	3.19e-17	2.96e-15	NFD4	KAG8364401.1 hypothetical protein BUALT_Bualt19G0125000 [Buddleja alternifolia]	-	-	-	-	-	-	-	--
Unigene0007218	181	195	188	0	0	0	17.105	18.845	16.929	0	0	0	17.6263	0.001	-14.1054	3.31e-17	3.07e-15	--	-	-	-	-	-	-	-	-	--
Unigene0033118	0	0	0	231	240	181	0	0	0	18.361	20.766	18.874	0.001	19.3337	14.2388	4.24e-17	3.9e-15	--	-	-	-	-	-	-	-	-	--
Unigene0029906	0	0	0	294	171	217	0	0	0	14.023	8.879	13.578	0.001	12.16	13.5699	4.6e-17	4.23e-15	--	KAH6782671.1 hypothetical protein C2S51_007964 [Perilla frutescens var. frutescens] [Perilla frutescens]	-	-	-	-	-	-	-	--
Unigene0003688	126	192	107	19	11	20	8.272	12.89	6.693	0.926	0.584	1.279	9.285	0.929667	-3.32012	4.61e-17	4.23e-15	--	KAH6788475.1 hypothetical protein C2S51_003481 [Perilla frutescens var. frutescens] [Perilla frutescens]	-	-	-	-	-	-	-	--
Unigene0028480	597	529	614	1461	1712	1203	36.092	32.705	35.37	65.595	83.676	70.858	34.7223	73.3763	1.07945	4.63e-17	4.24e-15	CNGC4	KAH6767966.1 cyclic nucleotide-gated cation channel 4 [Perilla frutescens var. frutescens] [Perilla frutescens]	Organismal Systems	Environmental adaptation	ko04626//Plant-pathogen interaction	K05391	GO:0005575//cellular_component;GO:0005886//plasma membrane;GO:0005887//integral component of plasma membrane;GO:0016020//membrane;GO:0016021//integral component of membrane;GO:0031224//intrinsic component of membrane;GO:0031226//intrinsic component of plasma membrane;GO:0071944//cell periphery	GO:0000166//nucleotide binding;GO:0003674//molecular_function;GO:0005215//transporter activity;GO:0005216//ion channel activity;GO:0005244//voltage-gated ion channel activity;GO:0005249//voltage-gated potassium channel activity;GO:0005261//cation channel activity;GO:0005267//potassium channel activity;GO:0005488//binding;GO:0005515//protein binding;GO:0005516//calmodulin binding;GO:0008324//catio…	GO:0002376//immune system process;GO:0006810//transport;GO:0006811//ion transport;GO:0006812//cation transport;GO:0006813//potassium ion transport;GO:0006950//response to stress;GO:0006952//defense response;GO:0006955//immune response;GO:0008150//biological_process;GO:0008219//cell death;GO:0009626//plant-type hypersensitive response;GO:0009987//cellular process;GO:0012501//programmed cell death;…	--
Unigene0026708	82	135	106	1199	427	587	6.522	10.98	8.034	70.822	27.457	45.487	8.512	47.922	2.49312	4.87e-17	4.44e-15	CYP71BE52	KAH6768087.1 hypothetical protein C2S51_013423 [Perilla frutescens var. frutescens] [Perilla frutescens]	-	-	-	-	-	GO:0005506//iron ion binding;GO:0016705//oxidoreductase activity, acting on paired donors, with incorporation or reduction of molecular oxygen;GO:0020037//heme binding	-	--
Unigene0027792	232	764	588	0	0	0	35.305	118.894	85.262	0	0	0	79.8203	0.001	-16.2845	5.13e-17	4.67e-15	--	KAG6395293.1 hypothetical protein SASPL_145935 [Salvia splendens]	-	-	-	-	-	GO:0005509//calcium ion binding;GO:0008270//zinc ion binding	-	--
Unigene0026264	87	87	133	15	7	5	5.08	5.195	7.4	0.65	0.33	0.284	5.89167	0.421333	-3.80564	5.22e-17	4.74e-15	--	KAH6778240.1 hypothetical protein C2S51_009552 [Perilla frutescens var. frutescens] [Perilla frutescens]	-	-	-	-	-	GO:0050797//thymidylate synthase (FAD) activity	GO:0009265//2'-deoxyribonucleotide biosynthetic process	--
Unigene0033496	3998	4050	3982	1085	955	1538	111.991	116.016	106.286	22.571	21.627	41.974	111.431	28.724	-1.95582	5.26e-17	4.76e-15	ACA2	KAH6799601.1 hypothetical protein C2S51_036085 [Perilla frutescens var. frutescens] [Perilla frutescens]	-	-	-	-	GO:0031004//potassium ion-transporting ATPase complex	GO:0005375//copper ion transmembrane transporter activity;GO:0005388//P-type calcium transporter activity;GO:0005516//calmodulin binding;GO:0008556//P-type potassium transmembrane transporter activity;GO:0015434//ABC-type cadmium transporter activity;GO:0015444//P-type magnesium transporter activity;GO:0016787//hydrolase activity;GO:0042625//ATPase-coupled ion transmembrane transporter activity;G…	GO:0006813//potassium ion transport;GO:0006816//calcium ion transport;GO:0006825//copper ion transport;GO:0008152//metabolic process;GO:0015691//cadmium ion transport;GO:0015693//magnesium ion transport;GO:0030001//metal ion transport	--
Unigene0019207	309	282	355	822	862	674	5.05	4.713	5.528	9.976	11.389	10.732	5.097	10.699	1.06976	5.38e-17	4.86e-15	TY3B-G	TYK27322.1 pol protein [Cucumis melo var. makuwa] [Cucumis melo]	-	-	-	-	-	-	GO:0015074//DNA integration	--
Unigene0013681	70	62	63	247	277	205	13.934	12.621	11.95	36.515	44.579	39.758	12.835	40.284	1.65012	5.38e-17	4.86e-15	RGA1	KAH6808242.1 hypothetical protein C2S51_029350 [Perilla frutescens var. frutescens] [Perilla frutescens]	-	-	-	-	-	-	-	--
Unigene0027249	0	0	0	249	206	179	0	0	0	9.367	8.436	8.834	0.001	8.879	13.1162	5.48e-17	4.93e-15	--	-	-	-	-	-	-	-	-	--
Unigene0037100	914	1106	958	493	412	462	85.13	105.345	85.023	34.101	31.024	41.924	91.8327	35.683	-1.36377	5.69e-17	5.11e-15	DAPF	KAH6755854.1 diaminopimelate epimerase family protein [Perilla frutescens var. hirtella] [Perilla frutescens]	Metabolism;Metabolism;Metabolism;Metabolism;Metabolism	Global and overview maps;Global and overview maps;Global and overview maps;Amino acid metabolism;Metabolism of other amino acids	ko01100//Metabolic pathways;ko01110//Biosynthesis of secondary metabolites;ko01230//Biosynthesis of amino acids;ko00300//Lysine biosynthesis;ko00470//D-Amino acid metabolism	K01778;K01778;K01778;K01778;K01778	-	GO:0008837//diaminopimelate epimerase activity	GO:0009089//lysine biosynthetic process via diaminopimelate	--
Unigene0030299	471	462	479	279	227	210	23.212	23.284	22.494	10.211	9.044	10.083	22.9967	9.77933	-1.23362	6.38e-17	5.71e-15	SHB	XP_042024991.1 SH2 domain-containing protein A-like [Salvia splendens]	-	-	-	-	-	-	-	STAT
Unigene0010299	70	103	84	8	7	2	5.718	8.604	6.538	0.485	0.462	0.159	6.95333	0.368667	-4.23732	7.21e-17	6.44e-15	ALMT2	KAH6827043.1 aluminum activated malate transporter family protein [Perilla frutescens var. hirtella] [Perilla frutescens]	-	-	-	-	GO:0005886//plasma membrane	GO:0022857//transmembrane transporter activity	GO:0015743//malate transport;GO:0055085//transmembrane transport	--
Unigene0008168	0	0	0	219	216	171	0	0	0	7.17	7.699	7.345	0.001	7.40467	12.8542	9.03e-17	8.05e-15	--	KAH6770382.1 hypothetical protein C2S52_015185 [Perilla frutescens var. hirtella] [Perilla frutescens]	-	-	-	-	-	GO:0005515//protein binding	-	--
Unigene0031458	81	91	76	10	5	2	7.619	8.754	6.812	0.699	0.38	0.183	7.72833	0.420667	-4.19941	9.08e-17	8.08e-15	UGT76F1	KAH6787223.1 UDP-Glycosyltransferase superfamily protein [Perilla frutescens var. hirtella] [Perilla frutescens]	-	-	-	-	-	GO:0008194//UDP-glycosyltransferase activity	-	--
Unigene0027505	0	0	0	198	248	175	0	0	0	11.579	15.788	13.426	0.001	13.5977	13.7311	9.53e-17	8.46e-15	PIX13	XP_042038884.1 receptor-like protein kinase FERONIA [Salvia splendens]	-	-	-	-	-	GO:0004672//protein kinase activity;GO:0005524//ATP binding	GO:0006468//protein phosphorylation	--
Unigene0000686	183	188	151	0	0	0	9.808	10.304	7.711	0	0	0	9.27433	0.001	-13.179	9.64e-17	8.54e-15	--	XP_022633756.1 suppressor of RPS4-RLD 1-like isoform X2 [Vigna radiata var. radiata] [Vigna radiata]	-	-	-	-	-	-	-	--
Unigene0015717	25	25	24	152	163	110	0.954	0.976	0.873	4.309	5.031	4.091	0.934333	4.477	2.26052	9.7e-17	8.57e-15	--	XP_021675583.1 uncharacterized protein LOC110661296 [Hevea brasiliensis]	-	-	-	-	GO:0000314//organellar small ribosomal subunit;GO:0022627//cytosolic small ribosomal subunit	GO:0003735//structural constituent of ribosome	GO:0006412//translation	--
Unigene0002251	0	0	0	249	195	164	0	0	0	45.16	38.5	39.021	0.001	40.8937	15.3196	9.81e-17	8.65e-15	--	-	-	-	-	-	-	-	-	--
Unigene0037206	728	701	798	423	425	318	22.523	22.179	23.525	9.719	10.63	9.585	22.7423	9.978	-1.18856	1.04e-16	9.18e-15	PP2AB2	XP_042036487.1 serine/threonine protein phosphatase 2A 55 kDa regulatory subunit B beta isoform-like isoform X1 [Salvia splendens]	Genetic Information Processing	Translation	ko03015//mRNA surveillance pathway	K04354	-	-	-	--
Unigene0036732	27	7	8	191	174	145	5.036	1.335	1.422	26.458	26.239	26.35	2.59767	26.349	3.34246	1.05e-16	9.23e-15	SCE1	RVX23541.1 SUMO-conjugating enzyme SCE1 [Vitis vinifera]	Genetic Information Processing;Genetic Information Processing	Folding, sorting and degradation;Translation	ko04120//Ubiquitin mediated proteolysis;ko03013//Nucleocytoplasmic transport	K10577;K10577	-	-	-	--
Unigene0029171	282	312	357	1	0	0	19.941	22.562	24.055	0.053	0	0	22.186	0.0176667	-10.2944	1.11e-16	9.7e-15	At3g59200	KAH6796776.1 hypothetical protein C2S52_021330 [Perilla frutescens var. hirtella] [Perilla frutescens]	-	-	-	-	-	GO:0005515//protein binding	-	--
Unigene0010313	6	5	5	92	150	76	0.556	0.474	0.441	6.33	11.236	6.861	0.490333	8.14233	4.05361	1.31e-16	1.14e-14	--	XP_042020481.1 putative late blight resistance protein homolog R1A-10 [Salvia splendens]	-	-	-	-	-	GO:0043531//ADP binding	GO:0006260//DNA replication	--
Unigene0025176	36	34	12	246	208	168	2.214	2.138	0.703	11.236	10.342	10.067	1.685	10.5483	2.64619	1.38e-16	1.21e-14	R1B-12	GFP94952.1 putative late blight resistance protein homolog r1b-8 [Phtheirospermum japonicum]	-	-	-	-	-	-	-	--
Unigene0016796	12	9	22	165	120	102	0.702	0.538	1.226	7.167	5.674	5.813	0.822	6.218	2.91924	1.45e-16	1.26e-14	--	GFP87483.1 hypothetical protein PHJA_000892000 [Phtheirospermum japonicum]	-	-	-	-	-	GO:0043138//3'-5' DNA helicase activity	GO:0006260//DNA replication;GO:0006281//DNA repair	--
Unigene0033448	7	8	9	95	159	87	0.361	0.422	0.443	3.641	6.634	4.375	0.408667	4.88333	3.57887	1.65e-16	1.44e-14	--	KAH6773792.1 hypothetical protein C2S51_012196 [Perilla frutescens var. frutescens] [Perilla frutescens]	-	-	-	-	-	-	-	--
Unigene0012829	0	0	0	191	197	189	0	0	0	10.506	11.796	13.638	0.001	11.98	13.5483	1.67e-16	1.45e-14	--	XP_028208278.1 uncharacterized protein LOC114391466 [Glycine soja]	-	-	-	-	-	-	-	--
Unigene0026598	102	121	114	11	23	10	12.423	15.07	13.23	0.995	2.265	1.187	13.5743	1.48233	-3.19494	1.72e-16	1.49e-14	petN	DAD49275.1 TPA_asm: hypothetical protein HUJ06_031942 [Nelumbo nucifera]	Metabolism;Metabolism	Global and overview maps;Energy metabolism	ko01100//Metabolic pathways;ko00195//Photosynthesis	K02703;K02703	GO:0009512//cytochrome b6f complex	GO:0045158//electron transporter, transferring electrons within cytochrome b6/f complex of photosystem II activity	GO:0017004//cytochrome complex assembly	--
Unigene0036388	483	466	502	1183	1481	1084	39.682	39.152	39.299	72.179	98.369	86.767	39.3777	85.7717	1.12312	1.74e-16	1.5e-14	At5g10770	KAH6790929.1 Eukaryotic aspartyl protease family protein [Perilla frutescens var. frutescens] [Perilla frutescens]	-	-	-	-	-	-	-	--
Unigene0033974	4	10	7	104	99	76	0.201	0.514	0.335	3.88	4.021	3.72	0.35	3.87367	3.46827	1.75e-16	1.51e-14	XI-A	KAH6820916.1 myosin XI B [Perilla frutescens var. hirtella] [Perilla frutescens]	-	-	-	-	GO:0000331//contractile vacuole;GO:0005575//cellular_component;GO:0005622//intracellular anatomical structure;GO:0005737//cytoplasm;GO:0005773//vacuole;GO:0005856//cytoskeleton;GO:0015629//actin cytoskeleton;GO:0016459//myosin complex;GO:0031410//cytoplasmic vesicle;GO:0031982//vesicle;GO:0032991//protein-containing complex;GO:0042641//actomyosin;GO:0043226//organelle;GO:0043227//membrane-bounded…	GO:0000146//microfilament motor activity;GO:0000166//nucleotide binding;GO:0003674//molecular_function;GO:0003774//cytoskeletal motor activity;GO:0003777//microtubule motor activity;GO:0003779//actin binding;GO:0003824//catalytic activity;GO:0005488//binding;GO:0005515//protein binding;GO:0005516//calmodulin binding;GO:0005524//ATP binding;GO:0008017//microtubule binding;GO:0008092//cytoskeletal …	GO:0006928//movement of cell or subcellular component;GO:0007017//microtubule-based process;GO:0007018//microtubule-based movement;GO:0008150//biological_process;GO:0009987//cellular process;GO:0030029//actin filament-based process;GO:0030048//actin filament-based movement;GO:0033275//actin-myosin filament sliding;GO:0051179//localization;GO:0051234//establishment of localization;GO:0051640//orga…	--
Unigene0035354	916	905	1112	297	442	246	54.27	54.832	62.777	13.068	21.171	14.2	57.293	16.1463	-1.82715	2.1e-16	1.8e-14	RGA1	KAH6770309.1 hypothetical protein C2S52_015112 [Perilla frutescens var. hirtella] [Perilla frutescens]	-	-	-	-	-	GO:0005515//protein binding;GO:0005524//ATP binding;GO:0043531//ADP binding	-	--
Unigene0040895	176	177	164	61	43	27	12.495	12.851	11.094	3.216	2.468	1.868	12.1467	2.51733	-2.27059	2.11e-16	1.81e-14	--	XP_042046673.1 uncharacterized protein At4g13200, chloroplastic-like [Salvia splendens]	-	-	-	-	-	-	-	--
Unigene0022149	762	546	708	1917	2252	1533	33.273	24.381	29.458	62.165	79.5	65.218	29.0373	68.961	1.24787	2.28e-16	1.94e-14	--	KAH6812940.1 lipoxygenase 2 [Perilla frutescens var. frutescens] [Perilla frutescens]	Metabolism;Metabolism;Metabolism;Metabolism	Global and overview maps;Global and overview maps;Lipid metabolism;Lipid metabolism	ko01100//Metabolic pathways;ko01110//Biosynthesis of secondary metabolites;ko00592//alpha-Linolenic acid metabolism;ko00591//Linoleic acid metabolism	K00454;K00454;K00454;K00454	-	-	-	--
Unigene0026447	224	197	196	589	689	476	14.591	13.123	12.165	28.493	36.284	30.208	13.293	31.6617	1.25207	2.43e-16	2.07e-14	CYCD1-1	KAH6809556.1 CYCLIN D1 [Perilla frutescens var. frutescens] [Perilla frutescens]	-	-	-	-	-	-	-	--
Unigene0034767	182	184	183	49	65	41	38.899	40.217	37.27	7.778	11.232	8.538	38.7953	9.18267	-2.0789	2.83e-16	2.41e-14	--	KAH6788936.1 Wound-responsive family protein [Perilla frutescens var. frutescens] [Perilla frutescens]	-	-	-	-	-	-	-	--
Unigene0000838	0	0	0	426	113	205	0	0	0	24.201	6.988	15.279	0.001	15.4893	13.919	2.91e-16	2.47e-14	CYP71D55	KAH6791776.1 hypothetical protein C2S52_002253 [Perilla frutescens var. hirtella] [Perilla frutescens]	Metabolism;Metabolism	Global and overview maps;Metabolism of terpenoids and polyketides	ko01110//Biosynthesis of secondary metabolites;ko00909//Sesquiterpenoid and triterpenoid biosynthesis	K15472;K15472	-	GO:0005506//iron ion binding;GO:0016705//oxidoreductase activity, acting on paired donors, with incorporation or reduction of molecular oxygen;GO:0020037//heme binding	-	--
Unigene0002953	0	0	1	354	328	311	0	0	0.032	8.852	8.929	10.203	0.0106667	9.328	9.77231	3.35e-16	2.83e-14	R1B-8	XP_042065156.1 putative late blight resistance protein homolog R1A-10 [Salvia splendens]	-	-	-	-	-	GO:0043531//ADP binding	-	--
Unigene0017341	0	0	0	232	146	182	0	0	0	31.116	21.317	32.024	0.001	28.1523	14.781	3.41e-16	2.88e-14	--	KAH6774702.1 hypothetical protein C2S51_013106 [Perilla frutescens var. frutescens] [Perilla frutescens]	-	-	-	-	-	-	-	--
Unigene0037784	33	23	33	187	159	119	3.832	2.731	3.651	16.126	14.927	13.463	3.40467	14.8387	2.12378	3.54e-16	2.98e-14	CCR1	AEB69789.1 cinnamoyl-CoA reductase [Salvia miltiorrhiza]	-	-	-	-	-	GO:0003674//molecular_function;GO:0003824//catalytic activity;GO:0003854//3-beta-hydroxy-delta5-steroid dehydrogenase activity;GO:0003978//UDP-glucose 4-epimerase activity;GO:0004043//L-aminoadipate-semialdehyde dehydrogenase activity;GO:0005488//binding;GO:0008446//GDP-mannose 4,6-dehydratase activity;GO:0008460//dTDP-glucose 4,6-dehydratase activity;GO:0016491//oxidoreductase activity;GO:001661…	GO:0000271//polysaccharide biosynthetic process;GO:0005975//carbohydrate metabolic process;GO:0006012//galactose metabolic process;GO:0006694//steroid biosynthetic process;GO:0008150//biological_process;GO:0008152//metabolic process;GO:0009058//biosynthetic process;GO:0009243//O antigen biosynthetic process;GO:0009812//flavonoid metabolic process;GO:0009813//flavonoid biosynthetic process;GO:0019…	--
Unigene0033635	874	947	1058	522	479	479	38.579	42.747	44.5	17.112	17.093	20.599	41.942	18.268	-1.19908	3.75e-16	3.15e-14	TPS11	KAH6835370.1 trehalose phosphatase/synthase 11 [Perilla frutescens var. hirtella] [Perilla frutescens]	Metabolism;Metabolism;Metabolism	Global and overview maps;Global and overview maps;Carbohydrate metabolism	ko01100//Metabolic pathways;ko01110//Biosynthesis of secondary metabolites;ko00500//Starch and sucrose metabolism	K16055;K16055;K16055	-	GO:0003824//catalytic activity;GO:0003825//alpha,alpha-trehalose-phosphate synthase (UDP-forming) activity;GO:0004805//trehalose-phosphatase activity;GO:0008967//phosphoglycolate phosphatase activity;GO:0016787//hydrolase activity;GO:0033828//glucosylglycerol-phosphate synthase activity	GO:0005992//trehalose biosynthetic process;GO:0006970//response to osmotic stress;GO:0008152//metabolic process	--
Unigene0001254	0	0	0	222	192	131	0	0	0	6.209	5.846	4.807	0.001	5.62067	12.4565	4.12e-16	3.45e-14	pol	XP_042055257.1 uncharacterized protein LOC121799825 isoform X2 [Salvia splendens]	-	-	-	-	-	-	GO:0015074//DNA integration	--
Unigene0006019	275	268	283	0	0	1	41.143	41.004	40.345	0	0	0.146	40.8307	0.0486667	-9.7125	4.23e-16	3.53e-14	--	-	-	-	-	-	-	-	-	--
Unigene0036449	0	0	0	176	164	203	0	0	0	51.748	52.493	78.302	0.001	60.8477	15.8929	4.57e-16	3.81e-14	RHD3	GJN18581.1 hypothetical protein PR202_gb05753 [Eleusine coracana subsp. coracana] [Eleusine coracana]	-	-	-	-	GO:0005575//cellular_component;GO:0005737//cytoplasm;GO:0005887//integral component of plasma membrane;GO:0009898//cytoplasmic side of plasma membrane;GO:0043190//ATP-binding cassette (ABC) transporter complex;GO:0055051//ATP-binding cassette (ABC) transporter complex, integrated substrate binding;GO:0055052//ATP-binding cassette (ABC) transporter complex, substrate-binding subunit-containing	GO:0003674//molecular_function;GO:0003723//RNA binding;GO:0003724//RNA helicase activity;GO:0003924//GTPase activity;GO:0005524//ATP binding;GO:0005525//GTP binding;GO:0015415//ATPase-coupled phosphate ion transmembrane transporter activity;GO:0015416//ABC-type phosphonate transporter activity;GO:0015419//ABC-type sulfate transporter activity;GO:0015440//ABC-type peptide transporter activity;GO:0…	GO:0006810//transport;GO:0006817//phosphate ion transport;GO:0006824//cobalt ion transport;GO:0008150//biological_process;GO:0008272//sulfate transport;GO:0015716//organic phosphonate transport;GO:0015888//thiamine transport;GO:0016226//iron-sulfur cluster assembly;GO:0019073//viral DNA genome packaging;GO:0019634//organic phosphonate metabolic process;GO:0030253//protein secretion by the type I …	--
Unigene0035561	151	142	152	0	0	0	16.064	15.449	15.409	0	0	0	15.6407	0.001	-13.933	4.71e-16	3.92e-14	--	-	-	-	-	-	-	-	-	--
Unigene0040494	0	0	0	180	195	148	0	0	0	17.773	20.961	19.172	0.001	19.302	14.2365	5e-16	4.15e-14	--	GFP85286.1 putative disease resistance protein rga3 [Phtheirospermum japonicum]	-	-	-	-	-	-	-	--
Unigene0028422	423	450	395	230	158	165	62.367	67.85	55.494	25.184	18.833	23.702	61.9037	22.573	-1.45543	5.15e-16	4.27e-14	At1g51060	KAH6767978.1 histone H2A 10 [Perilla frutescens var. frutescens] [Perilla frutescens]	-	-	-	-	GO:0000228//nuclear chromosome;GO:0000785//chromatin;GO:0000786//nucleosome;GO:0005575//cellular_component;GO:0005622//intracellular anatomical structure;GO:0005634//nucleus;GO:0005694//chromosome;GO:0031974//membrane-enclosed lumen;GO:0031981//nuclear lumen;GO:0032991//protein-containing complex;GO:0032993//protein-DNA complex;GO:0043226//organelle;GO:0043227//membrane-bounded organelle;GO:00432…	GO:0003674//molecular_function;GO:0003676//nucleic acid binding;GO:0003677//DNA binding;GO:0005488//binding;GO:0005515//protein binding;GO:0046982//protein heterodimerization activity;GO:0046983//protein dimerization activity;GO:0097159//organic cyclic compound binding;GO:1901363//heterocyclic compound binding	GO:0006325//chromatin organization;GO:0006355//regulation of transcription, DNA-templated;GO:0006996//organelle organization;GO:0008150//biological_process;GO:0009889//regulation of biosynthetic process;GO:0009890//negative regulation of biosynthetic process;GO:0009892//negative regulation of metabolic process;GO:0009987//cellular process;GO:0010468//regulation of gene expression;GO:0010556//regu…	--
Unigene0030982	474	408	448	224	194	198	49.283	43.381	44.385	17.296	16.307	20.057	45.683	17.8867	-1.35277	5.25e-16	4.34e-14	ANN3	KAH6759802.1 annexin 3 [Perilla frutescens var. frutescens] [Perilla frutescens]	-	-	-	-	GO:0005575//cellular_component;GO:0005622//intracellular anatomical structure;GO:0005737//cytoplasm;GO:0005773//vacuole;GO:0043226//organelle;GO:0043227//membrane-bounded organelle;GO:0043229//intracellular organelle;GO:0043231//intracellular membrane-bounded organelle	GO:0003674//molecular_function;GO:0005488//binding;GO:0005509//calcium ion binding;GO:0005543//phospholipid binding;GO:0005544//calcium-dependent phospholipid binding;GO:0008289//lipid binding;GO:0043167//ion binding;GO:0043168//anion binding;GO:0043169//cation binding;GO:0046872//metal ion binding	GO:0001101//response to acid chemical;GO:0006950//response to stress;GO:0006970//response to osmotic stress;GO:0008150//biological_process;GO:0009266//response to temperature stimulus;GO:0009408//response to heat;GO:0009409//response to cold;GO:0009414//response to water deprivation;GO:0009415//response to water;GO:0009628//response to abiotic stimulus;GO:0009651//response to salt stress;GO:00100…	--
Unigene0038560	14	24	18	130	126	111	4.442	7.787	5.442	30.629	32.318	34.31	5.89033	32.419	2.46042	5.4e-16	4.46e-14	At1g59620	KAH6803274.1 hypothetical protein C2S51_034720 [Perilla frutescens var. frutescens] [Perilla frutescens]	-	-	-	-	GO:0005577//fibrinogen complex;GO:0016020//membrane	GO:0005102//signaling receptor binding;GO:0008017//microtubule binding	GO:0030168//platelet activation;GO:0051258//protein polymerization	--
Unigene0012616	161	134	117	13	27	22	27.471	23.381	19.022	1.647	3.725	3.657	23.2913	3.00967	-2.95212	6.43e-16	5.29e-14	--	-	-	-	-	-	-	-	-	--
Unigene0011470	1380	1289	1147	338	563	316	212.966	203.425	168.667	38.737	70.242	47.512	195.019	52.1637	-1.9025	6.76e-16	5.54e-14	SAUR32	XP_011084554.1 auxin-responsive protein SAUR32-like [Sesamum indicum]	Environmental Information Processing	Signal transduction	ko04075//Plant hormone signal transduction	K14488	-	-	GO:0009733//response to auxin	--
Unigene0011419	153	190	116	0	0	0	7.711	9.793	5.571	0	0	0	7.69167	0.001	-12.9091	7.02e-16	5.73e-14	R1B-23	KAH6783180.1 hypothetical protein C2S52_008139 [Perilla frutescens var. hirtella] [Perilla frutescens]	-	-	-	-	-	GO:0005524//ATP binding;GO:0043531//ADP binding	-	--
Unigene0002151	161	107	126	524	447	331	6.579	4.472	4.906	15.903	14.768	13.179	5.319	14.6167	1.45839	7.13e-16	5.81e-14	At4g26480	OMP06918.1 hypothetical protein COLO4_07780 [Corchorus olitorius]	-	-	-	-	GO:0005840//ribosome	GO:0003723//RNA binding;GO:0003735//structural constituent of ribosome	GO:0006412//translation	--
Unigene0028366	2750	2637	2688	1788	1667	1137	90.793	89.033	84.563	43.84	44.495	36.573	88.1297	41.636	-1.0818	7.19e-16	5.85e-14	POSF21	KAH6816048.1 Basic-leucine zipper transcription factor family protein [Perilla frutescens var. frutescens] [Perilla frutescens]	-	-	-	-	-	GO:0003700//DNA-binding transcription factor activity	GO:0006355//regulation of transcription, DNA-templated	--
Unigene0005035	74	61	54	253	235	193	3.263	2.751	2.269	8.286	8.378	8.292	2.761	8.31867	1.59116	7.32e-16	5.94e-14	HMA5	KAH6778891.1 heavy metal atpase 5 [Perilla frutescens var. hirtella] [Perilla frutescens]	Environmental Information Processing	Signal transduction	ko04016//MAPK signaling pathway - plant	K17686	GO:0031004//potassium ion-transporting ATPase complex	GO:0005375//copper ion transmembrane transporter activity;GO:0005388//P-type calcium transporter activity;GO:0005507//copper ion binding;GO:0008556//P-type potassium transmembrane transporter activity;GO:0015434//ABC-type cadmium transporter activity;GO:0015444//P-type magnesium transporter activity;GO:0016787//hydrolase activity;GO:0042625//ATPase-coupled ion transmembrane transporter activity;G…	GO:0006545//glycine biosynthetic process;GO:0006564//L-serine biosynthetic process;GO:0006813//potassium ion transport;GO:0006816//calcium ion transport;GO:0006825//copper ion transport;GO:0008152//metabolic process;GO:0015691//cadmium ion transport;GO:0015693//magnesium ion transport;GO:0015694//mercury ion transport;GO:0030001//metal ion transport	--
Unigene0004370	0	0	0	200	163	140	0	0	0	47.44	42.09	43.565	0.001	44.365	15.4371	7.34e-16	5.94e-14	--	-	-	-	-	-	-	-	-	--
Unigene0037087	137	112	132	383	494	399	10.275	8.591	9.434	21.334	29.955	29.157	9.43333	26.8153	1.50722	8.08e-16	6.52e-14	SKP2B	KAH6780302.1 F-box/RNI-like superfamily protein [Perilla frutescens var. hirtella] [Perilla frutescens]	Genetic Information Processing	Folding, sorting and degradation	ko04120//Ubiquitin mediated proteolysis	K03875	-	GO:0005515//protein binding	-	--
Unigene0030365	130	130	168	0	0	0	4.47	4.571	5.504	0	0	0	4.84833	0.001	-12.2433	9.29e-16	7.47e-14	--	-	-	-	-	-	-	-	-	--
Unigene0029465	372	271	457	107	126	77	43.303	32.26	50.69	9.25	11.858	8.733	42.0843	9.947	-2.08095	9.78e-16	7.85e-14	psbK	YP_009729426.1 photosystem II protein K [Incarvillea arguta]	Metabolism;Metabolism	Global and overview maps;Energy metabolism	ko01100//Metabolic pathways;ko00195//Photosynthesis	K02712;K02712	GO:0009523//photosystem II;GO:0009539//photosystem II reaction center;GO:0016020//membrane	-	GO:0015979//photosynthesis	--
Unigene0017688	144	126	149	0	0	0	13.745	12.3	13.552	0	0	0	13.199	0.001	-13.6881	9.9e-16	7.93e-14	--	KAH6831818.1 hypothetical protein C2S53_008311 [Perilla frutescens var. hirtella] [Perilla frutescens]	-	-	-	-	-	-	-	--
Unigene0036045	4	2	2	107	105	59	0.754	0.386	0.359	14.979	16.002	10.836	0.499667	13.939	4.80202	9.93e-16	7.94e-14	--	XP_042031414.1 zinc finger CCCH domain-containing protein 47-like [Salvia splendens]	-	-	-	-	-	-	-	--
Unigene0032557	687	650	620	308	359	254	27.922	27.017	24.012	9.297	11.796	10.058	26.317	10.3837	-1.34168	1.19e-15	9.44e-14	2KGR	KAH6758812.1 D-isomer specific 2-hydroxyacid dehydrogenase family protein [Perilla frutescens var. frutescens] [Perilla frutescens]	Metabolism;Metabolism;Metabolism;Metabolism;Metabolism	Global and overview maps;Global and overview maps;Global and overview maps;Carbohydrate metabolism;Amino acid metabolism	ko01100//Metabolic pathways;ko01110//Biosynthesis of secondary metabolites;ko01200//Carbon metabolism;ko00630//Glyoxylate and dicarboxylate metabolism;ko00260//Glycine, serine and threonine metabolism	K15919;K15919;K15919;K15919;K15919	GO:0030286//dynein complex	GO:0003824//catalytic activity;GO:0004617//phosphoglycerate dehydrogenase activity;GO:0016616//oxidoreductase activity, acting on the CH-OH group of donors, NAD or NADP as acceptor;GO:0050661//NADP binding;GO:0051287//NAD binding	GO:0006564//L-serine biosynthetic process;GO:0007017//microtubule-based process;GO:0030436//asexual sporulation	--
Unigene0027815	600	558	646	329	337	265	23.781	22.617	24.398	9.684	10.799	10.233	23.5987	10.2387	-1.20468	1.23e-15	9.77e-14	--	-	-	-	-	-	-	-	-	--
Unigene0034531	9	14	14	116	97	86	0.824	1.31	1.221	7.884	7.177	7.668	1.11833	7.57633	2.76015	1.33e-15	1.06e-13	--	KAH6780509.1 hypothetical protein C2S52_011746 [Perilla frutescens var. hirtella] [Perilla frutescens]	-	-	-	-	-	-	-	--
Unigene0035272	30	40	24	181	163	130	0.919	1.253	0.701	4.118	4.037	3.88	0.957667	4.01167	2.06661	1.34e-15	1.06e-13	GIP	KAE8653988.1 hypothetical protein F3Y22_tig00117056pilonHSYRG00635 [Hibiscus syriacus]	-	-	-	-	-	GO:0003676//nucleic acid binding;GO:0008270//zinc ion binding	GO:0015074//DNA integration	--
Unigene0030184	784	769	892	498	480	380	34.844	34.951	37.776	16.437	17.247	16.454	35.857	16.7127	-1.10131	1.39e-15	1.09e-13	--	KAH6821937.1 hypothetical protein C2S53_016662 [Perilla frutescens var. hirtella] [Perilla frutescens]	-	-	-	-	-	-	-	--
Unigene0033155	193	182	228	2	0	0	7.061	6.809	7.948	0.054	0	0	7.27267	0.018	-8.65834	1.4e-15	1.1e-13	POL	KAH7568759.1 hypothetical protein JRO89_XS06G0045500 [Xanthoceras sorbifolium]	-	-	-	-	-	-	-	--
Unigene0027939	123	133	101	24	26	23	27.838	30.783	21.781	4.034	4.757	5.072	26.8007	4.621	-2.53599	1.46e-15	1.15e-13	--	-	-	-	-	-	-	-	-	--
Unigene0032673	124	153	129	0	0	0	8.618	10.875	8.543	0	0	0	9.34533	0.001	-13.19	1.51e-15	1.19e-13	PSAT	KAH6766654.1 phospholipid sterol acyl transferase 1 [Perilla frutescens var. hirtella] [Perilla frutescens]	-	-	-	-	-	GO:0008374//O-acyltransferase activity	GO:0006629//lipid metabolic process	--
Unigene0039266	122	172	142	39	28	14	17.151	24.728	19.022	4.072	3.182	1.918	20.3003	3.05733	-2.73116	1.61e-15	1.25e-13	PAP	KAH6768819.1 Plastid-lipid associated protein PAP / fibrillin family protein [Perilla frutescens var. frutescens] [Perilla frutescens]	-	-	-	-	-	-	-	--
Unigene0015436	220	231	292	0	1	0	11.551	12.403	14.609	0	0.042	0	12.8543	0.014	-9.84261	1.69e-15	1.31e-13	EIX2	KAH6761578.1 hypothetical protein C2S52_019011 [Perilla frutescens var. hirtella] [Perilla frutescens]	Organismal Systems	Environmental adaptation	ko04626//Plant-pathogen interaction	K13466	-	GO:0005515//protein binding	-	--
Unigene0013952	58	67	85	263	266	215	4.287	5.064	5.986	14.436	15.895	15.482	5.11233	15.271	1.57874	1.81e-15	1.41e-13	--	-	-	-	-	-	-	-	-	--
Unigene0032972	59	85	105	327	472	348	7.006	10.321	11.88	28.836	45.31	40.259	9.73567	38.135	1.96976	1.87e-15	1.45e-13	--	KAH6796864.1 hypothetical protein C2S52_021418 [Perilla frutescens var. hirtella] [Perilla frutescens]	-	-	-	-	-	-	-	--
Unigene0028223	10	9	31	311	224	118	2.163	1.991	6.39	49.965	39.177	24.871	3.51467	38.0043	3.4347	1.87e-15	1.45e-13	At4g12500	XP_042045652.1 14 kDa proline-rich protein DC2.15-like [Salvia splendens]	-	-	-	-	-	GO:0003674//molecular_function	GO:0009306//protein secretion	--
Unigene0037045	988	1029	1045	665	651	484	36.646	39.03	36.933	18.318	19.521	17.49	37.5363	18.443	-1.02521	1.97e-15	1.52e-13	DRP1E	KAH6772872.1 DYNAMIN-like 1E [Perilla frutescens var. frutescens] [Perilla frutescens]	-	-	-	-	-	GO:0003924//GTPase activity;GO:0005525//GTP binding	-	--
Unigene0002485	1056	1129	1086	3	4	21	149.941	163.935	146.934	0.316	0.459	2.905	153.603	1.22667	-6.96832	1.98e-15	1.52e-13	--	KAH6832835.1 hypothetical protein C2S53_006082 [Perilla frutescens var. hirtella] [Perilla frutescens]	-	-	-	-	-	-	-	--
Unigene0038326	0	0	0	157	186	126	0	0	0	3.253	4.195	3.425	0.001	3.62433	11.8235	2e-15	1.54e-13	TY3B-I	PWA63920.1 reverse transcriptase domain-containing protein [Artemisia annua]	-	-	-	-	-	GO:0003676//nucleic acid binding;GO:0008270//zinc ion binding	GO:0015074//DNA integration	--
Unigene0032979	46	22	36	203	202	150	12.896	6.307	9.617	42.263	45.782	40.969	9.60667	43.0047	2.16239	2.08e-15	1.6e-13	--	-	-	-	-	-	-	-	-	--
Unigene0033778	370	417	417	231	184	167	14.872	17.141	15.972	6.896	5.979	6.54	15.995	6.47167	-1.30541	2.1e-15	1.6e-13	DGK5	KAG6404867.1 hypothetical protein SASPL_132444 [Salvia splendens]	Metabolism;Metabolism;Metabolism;Metabolism;Environmental Information Processing	Global and overview maps;Global and overview maps;Lipid metabolism;Lipid metabolism;Signal transduction	ko01100//Metabolic pathways;ko01110//Biosynthesis of secondary metabolites;ko00564//Glycerophospholipid metabolism;ko00561//Glycerolipid metabolism;ko04070//Phosphatidylinositol signaling system	K00901;K00901;K00901;K00901;K00901	GO:0005575//cellular_component	GO:0001727//lipid kinase activity;GO:0004143//diacylglycerol kinase activity;GO:0016301//kinase activity	GO:0007205//protein kinase C-activating G protein-coupled receptor signaling pathway;GO:0008150//biological_process	--
Unigene0008445	154	154	149	44	43	19	26.989	27.6	24.882	5.727	6.093	3.244	26.4903	5.02133	-2.39932	2.1e-15	1.61e-13	--	-	-	-	-	-	-	-	-	--
Unigene0031687	131	124	133	0	0	0	13.895	13.45	13.442	0	0	0	13.5957	0.001	-13.7309	2.14e-15	1.63e-13	--	KAG6434744.1 hypothetical protein SASPL_106386 [Salvia splendens]	-	-	-	-	-	-	-	--
Unigene0007582	1435	1416	1416	712	846	663	92.709	93.552	87.17	34.161	44.187	41.732	91.1437	40.0267	-1.18718	2.15e-15	1.64e-13	AAP3	KAH6782634.1 amino acid permease 2 [Perilla frutescens var. frutescens] [Perilla frutescens]	-	-	-	-	-	-	-	--
Unigene0034176	60	57	78	241	279	213	2.743	2.665	3.398	8.182	10.312	9.487	2.93533	9.327	1.66789	2.25e-15	1.71e-13	R1A-10	XP_042004106.1 putative late blight resistance protein homolog R1A-10 isoform X1 [Salvia splendens]	-	-	-	-	-	GO:0004252//serine-type endopeptidase activity;GO:0016887//ATP hydrolysis activity;GO:0043531//ADP binding	GO:0006508//proteolysis;GO:0030436//asexual sporulation	--
Unigene0032856	155	135	179	453	425	370	8.172	7.278	8.992	17.736	18.114	19.004	8.14733	18.2847	1.16623	2.26e-15	1.72e-13	RPP8L2	KAH6763650.1 hypothetical protein C2S51_014899 [Perilla frutescens var. frutescens] [Perilla frutescens]	-	-	-	-	-	GO:0043531//ADP binding	-	--
Unigene0008661	0	3	1	111	103	106	0	0.169	0.053	4.554	4.6	5.705	0.074	4.953	6.06463	2.28e-15	1.73e-13	--	KAH6766759.1 hypothetical protein C2S52_017742 [Perilla frutescens var. hirtella] [Perilla frutescens]	-	-	-	-	-	-	-	--
Unigene0008428	101	98	102	20	23	14	5.932	5.886	5.708	0.872	1.092	0.801	5.842	0.921667	-2.66415	2.43e-15	1.83e-13	--	-	-	-	-	-	-	-	-	--
Unigene0037232	107	124	114	3	0	0	15.3	18.132	15.533	0.319	0	0	16.3217	0.106333	-7.26205	2.63e-15	1.98e-13	--	KAH6775586.1 hypothetical protein C2S52_013147 [Perilla frutescens var. hirtella] [Perilla frutescens]	-	-	-	-	GO:0005730//nucleolus;GO:0030686//90S preribosome;GO:0030688//preribosome, small subunit precursor	-	GO:0000462//maturation of SSU-rRNA from tricistronic rRNA transcript (SSU-rRNA, 5.8S rRNA, LSU-rRNA)	--
Unigene0026021	111	95	93	18	14	19	9.998	8.75	7.982	1.204	1.019	1.667	8.91	1.29667	-2.78062	2.63e-15	1.98e-13	NUDT25	KAH6759559.1 nudix hydrolase-like protein 25 [Perilla frutescens var. hirtella] [Perilla frutescens]	-	-	-	-	-	GO:0003674//molecular_function;GO:0003824//catalytic activity;GO:0004081//bis(5'-nucleosyl)-tetraphosphatase (asymmetrical) activity;GO:0004551//nucleotide diphosphatase activity;GO:0005488//binding;GO:0008796//bis(5'-nucleosyl)-tetraphosphatase activity;GO:0008893//guanosine-3',5'-bis(diphosphate) 3'-diphosphatase activity;GO:0016462//pyrophosphatase activity;GO:0016787//hydrolase activity;GO:00…	GO:0006139//nucleobase-containing compound metabolic process;GO:0006281//DNA repair;GO:0006725//cellular aromatic compound metabolic process;GO:0006753//nucleoside phosphate metabolic process;GO:0006793//phosphorus metabolic process;GO:0006796//phosphate-containing compound metabolic process;GO:0006807//nitrogen compound metabolic process;GO:0008150//biological_process;GO:0008152//metabolic proce…	--
Unigene0002868	465	289	482	1520	1626	1030	67.371	42.819	66.543	163.549	190.459	145.392	58.911	166.467	1.49862	3.15e-15	2.36e-13	--	GFQ03853.1 hypothetical protein PHJA_002529100 [Phtheirospermum japonicum]	-	-	-	-	-	-	-	--
Unigene0006953	542	499	598	280	292	198	31.82	29.958	33.453	12.208	13.859	11.325	31.7437	12.464	-1.3487	3.35e-15	2.5e-13	PUB19	KAH6822598.1 hypothetical protein C2S53_018321 [Perilla frutescens var. hirtella] [Perilla frutescens]	-	-	-	-	GO:0005575//cellular_component;GO:0005622//intracellular anatomical structure;GO:0005634//nucleus;GO:0005737//cytoplasm;GO:0012505//endomembrane system;GO:0016020//membrane;GO:0043226//organelle;GO:0043227//membrane-bounded organelle;GO:0043229//intracellular organelle;GO:0043231//intracellular membrane-bounded organelle	GO:0003674//molecular_function;GO:0003824//catalytic activity;GO:0004842//ubiquitin-protein transferase activity;GO:0005515//protein binding;GO:0008270//zinc ion binding;GO:0016740//transferase activity;GO:0019787//ubiquitin-like protein transferase activity;GO:0061630//ubiquitin protein ligase activity;GO:0061659//ubiquitin-like protein ligase activity;GO:0140096//catalytic activity, acting on a…	GO:0001101//response to acid chemical;GO:0006464//cellular protein modification process;GO:0006807//nitrogen compound metabolic process;GO:0007154//cell communication;GO:0007165//signal transduction;GO:0008150//biological_process;GO:0008152//metabolic process;GO:0009719//response to endogenous stimulus;GO:0009725//response to hormone;GO:0009737//response to abscisic acid;GO:0009738//abscisic acid…	--
Unigene0007798	65	65	78	2	4	2	5.689	5.818	6.505	0.13	0.283	0.171	6.004	0.194667	-4.94685	3.51e-15	2.61e-13	--	-	-	-	-	-	-	-	-	--
Unigene0029038	155	185	175	480	432	447	7.891	9.631	8.489	18.147	17.779	22.17	8.67033	19.3653	1.15932	3.6e-15	2.67e-13	MHK	XP_020552530.1 serine/threonine-protein kinase MHK-like isoform X1 [Sesamum indicum]	-	-	-	-	-	GO:0004672//protein kinase activity;GO:0005524//ATP binding;GO:0016709//oxidoreductase activity, acting on paired donors, with incorporation or reduction of molecular oxygen, NAD(P)H as one donor, and incorporation of one atom of oxygen	GO:0006468//protein phosphorylation;GO:0006744//ubiquinone biosynthetic process	--
Unigene0021056	252	312	266	126	114	93	34.539	43.731	34.74	12.825	12.632	12.419	37.67	12.6253	-1.57709	3.61e-15	2.67e-13	--	KAH6782821.1 hypothetical protein C2S51_008114 [Perilla frutescens var. frutescens] [Perilla frutescens]	-	-	-	-	GO:0005680//anaphase-promoting complex	GO:0008270//zinc ion binding;GO:0046872//metal ion binding;GO:0061630//ubiquitin protein ligase activity;GO:0097602//cullin family protein binding	GO:0031145//anaphase-promoting complex-dependent catabolic process	--
Unigene0027291	1448	1575	1454	1035	842	628	94.105	104.675	90.041	49.953	44.24	39.763	96.2737	44.652	-1.10842	3.71e-15	2.74e-13	FDX3	KAH6755327.1 ferredoxin 3 [Perilla frutescens var. hirtella] [Perilla frutescens]	Metabolism;Metabolism	Global and overview maps;Energy metabolism	ko01100//Metabolic pathways;ko00195//Photosynthesis	K02639;K02639	-	GO:0009055//electron transfer activity;GO:0051536//iron-sulfur cluster binding	GO:0010124//phenylacetate catabolic process	--
Unigene0034252	38	39	45	179	164	144	2.183	2.291	2.463	7.637	7.617	8.06	2.31233	7.77133	1.74881	3.92e-15	2.89e-13	FBL3	KAH6819060.1 F-box family protein [Perilla frutescens var. frutescens] [Perilla frutescens]	-	-	-	-	-	GO:0005515//protein binding	-	--
Unigene0028325	0	0	0	140	170	126	0	0	0	10.518	13.903	12.418	0.001	12.2797	13.584	4.17e-15	3.07e-13	R1A-10	KAH6778848.1 hypothetical protein C2S52_010085 [Perilla frutescens var. hirtella] [Perilla frutescens]	-	-	-	-	-	-	-	--
Unigene0038843	0	0	0	178	151	105	0	0	0	20.334	18.778	15.736	0.001	18.2827	14.1582	4.82e-15	3.53e-13	--	-	-	-	-	-	-	-	-	--
Unigene0006932	124	123	112	0	0	0	11.908	12.08	10.249	0	0	0	11.4123	0.001	-13.4783	5.17e-15	3.78e-13	At4g22390	KAH6776694.1 hypothetical protein C2S52_014255 [Perilla frutescens var. hirtella] [Perilla frutescens]	-	-	-	-	-	GO:0005515//protein binding	-	--
Unigene0031551	827	841	856	480	260	306	41.92	43.594	41.345	18.069	10.655	15.112	42.2863	14.612	-1.53304	5.44e-15	3.97e-13	glnA2	KAH6798829.1 nodulin/glutamine synthase-like protein [Perilla frutescens var. frutescens] [Perilla frutescens]	-	-	-	-	GO:0005575//cellular_component;GO:0005622//intracellular anatomical structure;GO:0005737//cytoplasm	GO:0003674//molecular_function;GO:0003824//catalytic activity;GO:0004356//glutamate-ammonia ligase activity;GO:0016787//hydrolase activity	GO:0000003//reproduction;GO:0000905//sporocarp development involved in asexual reproduction;GO:0001896//autolysis;GO:0003006//developmental process involved in reproduction;GO:0006542//glutamine biosynthetic process;GO:0006725//cellular aromatic compound metabolic process;GO:0006807//nitrogen compound metabolic process;GO:0007275//multicellular organism development;GO:0008150//biological_process;…	--
Unigene0030912	421	402	448	1328	887	842	32.05	31.296	32.498	75.081	54.592	62.451	31.948	64.0413	1.00328	5.95e-15	4.32e-13	EMB3003	KAH6759437.1 2-oxoacid dehydrogenases acyltransferase family protein [Perilla frutescens var. frutescens] [Perilla frutescens]	Metabolism;Metabolism;Metabolism;Metabolism;Metabolism;Metabolism	Global and overview maps;Global and overview maps;Global and overview maps;Carbohydrate metabolism;Carbohydrate metabolism;Carbohydrate metabolism	ko01100//Metabolic pathways;ko01110//Biosynthesis of secondary metabolites;ko01200//Carbon metabolism;ko00010//Glycolysis / Gluconeogenesis;ko00620//Pyruvate metabolism;ko00020//Citrate cycle (TCA cycle)	K00627;K00627;K00627;K00627;K00627;K00627	GO:0005575//cellular_component;GO:0005622//intracellular anatomical structure;GO:0005737//cytoplasm;GO:0005829//cytosol;GO:0005840//ribosome;GO:0005886//plasma membrane;GO:0009507//chloroplast;GO:0009526//plastid envelope;GO:0009532//plastid stroma;GO:0009536//plastid;GO:0009570//chloroplast stroma;GO:0009941//chloroplast envelope;GO:0016020//membrane;GO:0022626//cytosolic ribosome;GO:0031967//or…	GO:0003674//molecular_function;GO:0003824//catalytic activity;GO:0004149//dihydrolipoyllysine-residue succinyltransferase activity;GO:0004350//glutamate-5-semialdehyde dehydrogenase activity;GO:0004736//pyruvate carboxylase activity;GO:0004738//pyruvate dehydrogenase activity;GO:0004742//dihydrolipoyllysine-residue acetyltransferase activity;GO:0004847//urea carboxylase activity;GO:0005488//bindi…	GO:0005975//carbohydrate metabolic process;GO:0006082//organic acid metabolic process;GO:0006086//acetyl-CoA biosynthetic process from pyruvate;GO:0006090//pyruvate metabolic process;GO:0006091//generation of precursor metabolites and energy;GO:0006094//gluconeogenesis;GO:0006096//glycolytic process;GO:0006099//tricarboxylic acid cycle;GO:0006139//nucleobase-containing compound metabolic process;…	--
Unigene0025227	211	255	318	102	64	72	16.317	20.165	23.432	5.858	4.001	5.425	19.9713	5.09467	-1.97087	6.13e-15	4.45e-13	CYP71AU50	KAH6799493.1 hypothetical protein C2S51_035977 [Perilla frutescens var. frutescens] [Perilla frutescens]	-	-	-	-	-	GO:0005506//iron ion binding;GO:0016705//oxidoreductase activity, acting on paired donors, with incorporation or reduction of molecular oxygen;GO:0020037//heme binding	-	--
Unigene0018592	99	173	113	0	0	0	11.562	20.662	12.575	0	0	0	14.933	0.001	-13.8662	6.14e-15	4.45e-13	ITN1	PIN01278.1 hypothetical protein CDL12_26218 [Handroanthus impetiginosus]	-	-	-	-	GO:0016020//membrane	GO:0008948//oxaloacetate decarboxylase activity;GO:0015081//sodium ion transmembrane transporter activity	GO:0036376//sodium ion export across plasma membrane	--
Unigene0039187	74	70	59	6	3	2	7.556	7.309	5.74	0.455	0.248	0.199	6.86833	0.300667	-4.51372	6.56e-15	4.74e-13	FMOGS-OX5	KAH6823581.1 hypothetical protein C2S53_002381 [Perilla frutescens var. hirtella] [Perilla frutescens]	-	-	-	-	GO:0005737//cytoplasm;GO:0009342//glutamate synthase complex (NADPH)	GO:0003824//catalytic activity;GO:0004355//glutamate synthase (NADPH) activity;GO:0004499//N,N-dimethylaniline monooxygenase activity;GO:0004729//oxygen-dependent protoporphyrinogen oxidase activity;GO:0004764//shikimate 3-dehydrogenase (NADP+) activity;GO:0004791//thioredoxin-disulfide reductase activity;GO:0008734//L-aspartate oxidase activity;GO:0008767//UDP-galactopyranose mutase activity;GO:…	GO:0006537//glutamate biosynthetic process;GO:0006631//fatty acid metabolic process;GO:0006744//ubiquinone biosynthetic process;GO:0006779//porphyrin-containing compound biosynthetic process;GO:0006790//sulfur compound metabolic process;GO:0006805//xenobiotic metabolic process;GO:0008652//cellular amino acid biosynthetic process;GO:0009228//thiamine biosynthetic process;GO:0009273//peptidoglycan-…	--
Unigene0004470	100	85	77	2	2	0	28.089	24.416	20.609	0.417	0.454	0	24.3713	0.290333	-6.39133	7.13e-15	5.14e-13	--	KAH6809322.1 hypothetical protein C2S51_027105 [Perilla frutescens var. frutescens] [Perilla frutescens]	-	-	-	-	-	GO:0043531//ADP binding	-	--
Unigene0009354	13	9	8	114	83	79	1.139	0.806	0.668	7.419	5.88	6.744	0.871	6.681	2.93932	7.36e-15	5.3e-13	KCS20	KAH6757838.1 3-ketoacyl-CoA synthase 11 [Perilla frutescens var. hirtella] [Perilla frutescens]	Metabolism;Metabolism;Organismal Systems;Metabolism	Global and overview maps;Global and overview maps;Environmental adaptation;Lipid metabolism	ko01100//Metabolic pathways;ko01110//Biosynthesis of secondary metabolites;ko04626//Plant-pathogen interaction;ko00062//Fatty acid elongation	K15397;K15397;K15397;K15397	GO:0016020//membrane;GO:0016021//integral component of membrane	GO:0004315//3-oxoacyl-[acyl-carrier-protein] synthase activity;GO:0016747//acyltransferase activity, transferring groups other than amino-acyl groups	GO:0006633//fatty acid biosynthetic process	--
Unigene0009275	3	2	4	83	85	61	0.856	0.584	1.088	17.592	19.613	16.962	0.842667	18.0557	4.42135	7.88e-15	5.66e-13	RPP13L3	KAH6815919.1 hypothetical protein C2S51_020739 [Perilla frutescens var. frutescens] [Perilla frutescens]	-	-	-	-	-	GO:0005524//ATP binding;GO:0016887//ATP hydrolysis activity;GO:0043531//ADP binding	-	--
Unigene0001104	129	109	133	32	28	12	5.327	4.603	5.233	0.981	0.935	0.483	5.05433	0.799667	-2.66005	8.33e-15	5.97e-13	--	XP_019161862.1 PREDICTED: uncharacterized protein LOC109158407 [Ipomoea nil]	-	-	-	-	-	-	-	--
Unigene0004244	6	3	4	80	73	75	1.205	0.616	0.765	11.927	11.848	14.669	0.862	12.8147	3.89396	9.23e-15	6.59e-13	--	KAH6808403.1 hypothetical protein C2S51_029511 [Perilla frutescens var. frutescens] [Perilla frutescens]	-	-	-	-	-	GO:0043531//ADP binding	-	--
Unigene0039143	373	353	339	159	180	127	61.077	59.111	52.894	19.335	23.829	20.261	57.694	21.1417	-1.44833	9.76e-15	6.95e-13	MSRB1	XP_011082814.1 peptide methionine sulfoxide reductase B1, chloroplastic [Sesamum indicum]	-	-	-	-	GO:0005575//cellular_component;GO:0005622//intracellular anatomical structure;GO:0005737//cytoplasm;GO:0005739//mitochondrion;GO:0005829//cytosol;GO:0009507//chloroplast;GO:0009532//plastid stroma;GO:0009536//plastid;GO:0009570//chloroplast stroma;GO:0043226//organelle;GO:0043227//membrane-bounded organelle;GO:0043229//intracellular organelle;GO:0043231//intracellular membrane-bounded organelle	GO:0003674//molecular_function;GO:0003700//DNA-binding transcription factor activity;GO:0003779//actin binding;GO:0003824//catalytic activity;GO:0005488//binding;GO:0005515//protein binding;GO:0008092//cytoskeletal protein binding;GO:0008270//zinc ion binding;GO:0016491//oxidoreductase activity;GO:0016667//oxidoreductase activity, acting on a sulfur group of donors;GO:0016671//oxidoreductase acti…	GO:0006355//regulation of transcription, DNA-templated;GO:0006807//nitrogen compound metabolic process;GO:0006950//response to stress;GO:0006979//response to oxidative stress;GO:0006996//organelle organization;GO:0007010//cytoskeleton organization;GO:0007015//actin filament organization;GO:0008150//biological_process;GO:0008152//metabolic process;GO:0008154//actin polymerization or depolymerizati…	--
Unigene0026181	186	210	169	77	59	53	7.382	8.524	6.392	2.27	1.893	2.049	7.43267	2.07067	-1.84378	1.05e-14	7.48e-13	GSVIVT00026920001	GFP92923.1 probable polygalacturonase [Phtheirospermum japonicum]	-	-	-	-	-	GO:0004650//polygalacturonase activity	GO:0005975//carbohydrate metabolic process	--
Unigene0008374	240	234	246	115	91	61	50.312	50.165	49.14	17.904	15.423	12.459	49.8723	15.262	-1.7083	1.06e-14	7.53e-13	R1A-10	KAH6783180.1 hypothetical protein C2S52_008139 [Perilla frutescens var. hirtella] [Perilla frutescens]	-	-	-	-	-	GO:0043531//ADP binding	-	--
Unigene0030350	830	734	738	476	449	383	73.962	66.888	62.664	31.501	32.347	33.252	67.838	32.3667	-1.06758	1.07e-14	7.6e-13	VPS28-2	XP_022863729.1 vacuolar protein sorting-associated protein 28 homolog 2 [Olea europaea var. sylvestris] [Olea europaea]	Cellular Processes	Transport and catabolism	ko04144//Endocytosis	K12184	GO:0000813//ESCRT I complex	-	GO:0032509//endosome transport via multivesicular body sorting pathway	--
Unigene0034012	118	87	113	22	13	20	5.691	4.291	5.193	0.788	0.507	0.94	5.05833	0.745	-2.76335	1.09e-14	7.69e-13	R1B-16	KAH6758342.1 hypothetical protein C2S51_018577 [Perilla frutescens var. frutescens] [Perilla frutescens]	-	-	-	-	-	GO:0005515//protein binding;GO:0043531//ADP binding	-	--
Unigene0034804	0	0	1	284	221	210	0	0	0.11	24.332	20.613	23.604	0.0366667	22.8497	9.28349	1.09e-14	7.69e-13	--	-	-	-	-	-	-	-	-	--
Unigene0023807	13	19	19	113	107	106	0.778	1.163	1.083	5.022	5.177	6.18	1.008	5.45967	2.43732	1.38e-14	9.66e-13	LIC	KAH6807083.1 hypothetical protein C2S51_028191 [Perilla frutescens var. frutescens] [Perilla frutescens]	Genetic Information Processing	Translation	ko03013//Nucleocytoplasmic transport	K14321	GO:0005575//cellular_component;GO:0005622//intracellular anatomical structure;GO:0005634//nucleus;GO:0005635//nuclear envelope;GO:0005643//nuclear pore;GO:0005737//cytoplasm;GO:0012505//endomembrane system;GO:0031967//organelle envelope;GO:0031975//envelope;GO:0032991//protein-containing complex;GO:0043226//organelle;GO:0043227//membrane-bounded organelle;GO:0043229//intracellular organelle;GO:00…	GO:0003674//molecular_function;GO:0003676//nucleic acid binding;GO:0003677//DNA binding;GO:0005488//binding;GO:0043167//ion binding;GO:0043169//cation binding;GO:0043565//sequence-specific DNA binding;GO:0046872//metal ion binding;GO:0097159//organic cyclic compound binding;GO:1901363//heterocyclic compound binding	GO:0006139//nucleobase-containing compound metabolic process;GO:0006351//transcription, DNA-templated;GO:0006355//regulation of transcription, DNA-templated;GO:0006403//RNA localization;GO:0006725//cellular aromatic compound metabolic process;GO:0006807//nitrogen compound metabolic process;GO:0006810//transport;GO:0007154//cell communication;GO:0007165//signal transduction;GO:0008104//protein loc…	--
Unigene0004556	14	5	3	111	91	101	1.037	0.379	0.212	6.109	5.452	7.292	0.542667	6.28433	3.53362	1.38e-14	9.66e-13	CinS1	QJX58322.1 1,8-cineole synthase variant B [Salvia officinalis]	Metabolism;Metabolism;Metabolism	Global and overview maps;Global and overview maps;Metabolism of terpenoids and polyketides	ko01100//Metabolic pathways;ko01110//Biosynthesis of secondary metabolites;ko00902//Monoterpenoid biosynthesis	K18108;K18108;K18108	-	GO:0000287//magnesium ion binding;GO:0010333//terpene synthase activity;GO:0016829//lyase activity	-	--
Unigene0015771	0	0	0	133	166	100	0	0	0	21.833	29.665	21.536	0.001	24.3447	14.5713	1.41e-14	9.9e-13	At1g58602	KAH6788469.1 hypothetical protein C2S51_003475 [Perilla frutescens var. frutescens] [Perilla frutescens]	-	-	-	-	-	-	-	--
Unigene0027826	113	98	117	0	0	0	28.128	24.946	27.751	0	0	0	26.9417	0.001	-14.7176	1.44e-14	1.01e-12	--	XP_042022972.1 putative late blight resistance protein homolog R1B-12 [Salvia splendens]	-	-	-	-	-	GO:0005515//protein binding	-	--
Unigene0031893	304	620	451	92	74	120	24.564	51.232	34.725	5.521	4.834	9.447	36.8403	6.60067	-2.4806	1.47e-14	1.02e-12	TOGT1	KAH6818909.1 hypothetical protein C2S51_002512 [Perilla frutescens var. frutescens] [Perilla frutescens]	Metabolism;Metabolism	Global and overview maps;Biosynthesis of other secondary metabolites	ko01110//Biosynthesis of secondary metabolites;ko00999//Biosynthesis of various plant secondary metabolites	K23260;K23260	-	GO:0008194//UDP-glycosyltransferase activity	-	--
Unigene0018404	320	410	368	179	99	90	52.52	68.814	57.551	21.818	13.136	14.391	59.6283	16.4483	-1.85806	1.47e-14	1.02e-12	MLP149	KAH6763412.1 hypothetical protein C2S52_020845 [Perilla frutescens var. hirtella] [Perilla frutescens]	-	-	-	-	GO:0005575//cellular_component;GO:0016020//membrane	-	GO:0006950//response to stress;GO:0006952//defense response;GO:0008150//biological_process;GO:0009607//response to biotic stimulus;GO:0050896//response to stimulus	--
Unigene0003613	821	853	817	484	511	420	250.946	266.629	237.955	109.867	126.275	125.075	251.843	120.406	-1.06462	1.62e-14	1.12e-12	--	XP_042029667.1 uncharacterized protein LOC121776550 [Salvia splendens]	-	-	-	-	-	-	-	--
Unigene0026389	457	493	519	282	201	223	32.558	35.918	35.233	14.92	11.577	15.479	34.5697	13.992	-1.3049	1.65e-14	1.14e-12	--	KAH6762363.1 hypothetical protein C2S52_019796 [Perilla frutescens var. hirtella] [Perilla frutescens]	-	-	-	-	-	-	-	--
Unigene0026853	5	5	3	78	94	60	0.334	0.341	0.191	3.867	5.073	3.903	0.288667	4.281	3.89047	1.79e-14	1.23e-12	--	XP_042022869.1 uncharacterized protein LOC121770144 [Salvia splendens]	-	-	-	-	-	-	-	--
Unigene0028145	99	113	108	0	0	0	14.657	17.109	15.236	0	0	0	15.6673	0.001	-13.9355	1.8e-14	1.24e-12	--	-	-	-	-	-	-	-	-	--
Unigene0028956	120	86	123	0	0	0	7.704	5.646	7.524	0	0	0	6.958	0.001	-12.7645	1.92e-14	1.32e-12	At3g47570	KAH6775018.1 hypothetical protein C2S52_012579 [Perilla frutescens var. hirtella] [Perilla frutescens]	Organismal Systems;Environmental Information Processing	Environmental adaptation;Signal transduction	ko04626//Plant-pathogen interaction;ko04016//MAPK signaling pathway - plant	K13420;K13420	-	GO:0004672//protein kinase activity;GO:0005515//protein binding;GO:0005524//ATP binding	GO:0006468//protein phosphorylation	--
Unigene0031296	117	106	97	0	0	0	10.115	9.372	7.991	0	0	0	9.15933	0.001	-13.161	1.92e-14	1.32e-12	--	-	-	-	-	-	-	-	-	--
Unigene0014757	0	0	1	222	252	204	0	0	0.039	6.822	8.43	8.224	0.013	7.82533	9.2335	1.99e-14	1.36e-12	RGA1	KAH6770381.1 hypothetical protein C2S52_015184 [Perilla frutescens var. hirtella] [Perilla frutescens]	-	-	-	-	-	GO:0005515//protein binding;GO:0043531//ADP binding	-	--
Unigene0029948	878	908	952	639	554	420	46.599	49.282	48.145	25.186	23.771	21.718	48.0087	23.5583	-1.02706	2.11e-14	1.44e-12	UBP1	KAH6817250.1 oligouridylate binding protein 1B [Perilla frutescens var. frutescens] [Perilla frutescens]	-	-	-	-	GO:0000323//lytic vacuole;GO:0005575//cellular_component;GO:0005622//intracellular anatomical structure;GO:0005634//nucleus;GO:0005654//nucleoplasm;GO:0005737//cytoplasm;GO:0005764//lysosome;GO:0005773//vacuole;GO:0010494//cytoplasmic stress granule;GO:0031974//membrane-enclosed lumen;GO:0031981//nuclear lumen;GO:0032991//protein-containing complex;GO:0035770//ribonucleoprotein granule;GO:0036464…	GO:0003674//molecular_function;GO:0003676//nucleic acid binding;GO:0003677//DNA binding;GO:0003723//RNA binding;GO:0005488//binding;GO:0097159//organic cyclic compound binding;GO:1901363//heterocyclic compound binding	GO:0000003//reproduction;GO:0003006//developmental process involved in reproduction;GO:0006355//regulation of transcription, DNA-templated;GO:0006357//regulation of transcription by RNA polymerase II;GO:0006915//apoptotic process;GO:0006950//response to stress;GO:0006952//defense response;GO:0007154//cell communication;GO:0007165//signal transduction;GO:0007166//cell surface receptor signaling pa…	--
Unigene0009329	0	0	0	116	134	123	0	0	0	8.696	10.936	12.097	0.001	10.5763	13.3686	2.13e-14	1.46e-12	--	PIN16478.1 Calmodulin and related proteins (EF-Hand superfamily) [Handroanthus impetiginosus]	Organismal Systems	Environmental adaptation	ko04626//Plant-pathogen interaction	K13448	-	GO:0005509//calcium ion binding	-	--
Unigene0018693	315	241	281	131	113	86	15.275	11.951	12.984	4.718	4.43	4.063	13.4033	4.40367	-1.60581	2.14e-14	1.46e-12	--	XP_041994788.1 RNA-binding protein 28-like isoform X3 [Salvia splendens]	Genetic Information Processing	Translation	ko03008//Ribosome biogenesis in eukaryotes	K14573	-	GO:0003676//nucleic acid binding	GO:0008380//RNA splicing	--
Unigene0007815	0	0	0	140	149	91	0	0	0	4.527	5.245	3.861	0.001	4.54433	12.1499	2.17e-14	1.48e-12	--	XP_011093100.1 RING-H2 finger protein ATL20-like [Sesamum indicum]	-	-	-	-	-	GO:0030247//polysaccharide binding	-	--
Unigene0036447	0	0	1	215	260	202	0	0	0.275	46.126	60.724	56.854	0.0916667	54.568	9.21744	2.2e-14	1.5e-12	--	XP_042021307.1 putative late blight resistance protein homolog R1B-16 isoform X2 [Salvia splendens]	-	-	-	-	-	-	-	--
Unigene0002649	1315	1163	1390	885	780	606	45.911	41.523	46.242	22.946	22.016	20.613	44.5587	21.8583	-1.02752	2.29e-14	1.56e-12	--	KAH6779357.1 hypothetical protein C2S52_010594 [Perilla frutescens var. hirtella] [Perilla frutescens]	-	-	-	-	-	-	-	--
Unigene0024043	1867	1695	2081	1271	895	918	36.953	34.308	39.248	18.682	14.321	17.702	36.8363	16.9017	-1.12396	2.35e-14	1.59e-12	RE1	RVW64314.1 Retrovirus-related Pol polyprotein from transposon TNT 1-94 [Vitis vinifera]	-	-	-	-	GO:0005618//cell wall;GO:0048046//apoplast	GO:0004553//hydrolase activity, hydrolyzing O-glycosyl compounds;GO:0016762//xyloglucan:xyloglucosyl transferase activity	GO:0005975//carbohydrate metabolic process;GO:0006073//cellular glucan metabolic process;GO:0015074//DNA integration;GO:0019076//viral release from host cell	--
Unigene0025695	204	284	228	90	60	75	16.064	22.869	17.107	5.263	3.82	5.754	18.68	4.94567	-1.91726	2.39e-14	1.61e-12	MUR4	KAH6764740.1 Rossmann-fold superfamily protein [Perilla frutescens var. frutescens] [Perilla frutescens]	Metabolism;Metabolism	Global and overview maps;Carbohydrate metabolism	ko01100//Metabolic pathways;ko00520//Amino sugar and nucleotide sugar metabolism	K12448;K12448	-	GO:0003824//catalytic activity;GO:0003854//3-beta-hydroxy-delta5-steroid dehydrogenase activity;GO:0003978//UDP-glucose 4-epimerase activity;GO:0008446//GDP-mannose 4,6-dehydratase activity;GO:0008460//dTDP-glucose 4,6-dehydratase activity;GO:0008667//2,3-dihydro-2,3-dihydroxybenzoate dehydrogenase activity;GO:0008712//ADP-glyceromanno-heptose 6-epimerase activity;GO:0008831//dTDP-4-dehydrorhamno…	GO:0000271//polysaccharide biosynthetic process;GO:0005975//carbohydrate metabolic process;GO:0006012//galactose metabolic process;GO:0006694//steroid biosynthetic process;GO:0009243//O antigen biosynthetic process;GO:0009244//lipopolysaccharide core region biosynthetic process;GO:0019305//dTDP-rhamnose biosynthetic process	--
Unigene0028069	126	94	115	29	11	12	6.444	4.916	5.604	1.101	0.455	0.598	5.65467	0.718	-2.97739	2.41e-14	1.63e-12	--	-	-	-	-	-	-	-	-	--
Unigene0028360	23	22	24	156	116	96	2.213	2.165	2.201	11.149	9.025	9	2.193	9.72467	2.14874	2.45e-14	1.65e-12	--	GER55357.1 pre-mRNA-splicing factor 18 [Striga asiatica]	Genetic Information Processing	Transcription	ko03040//Spliceosome	K12817	GO:0005681//spliceosomal complex	-	GO:0008380//RNA splicing	--
Unigene0030852	313	262	300	1118	665	688	18.285	15.652	16.7	48.504	31.407	39.158	16.879	39.6897	1.23353	2.5e-14	1.68e-12	ACT	KAH6809312.1 hypothetical protein C2S51_027095 [Perilla frutescens var. frutescens] [Perilla frutescens]	Metabolism;Metabolism;Metabolism;Metabolism;Metabolism	Global and overview maps;Global and overview maps;Biosynthesis of other secondary metabolites;Biosynthesis of other secondary metabolites;Biosynthesis of other secondary metabolites	ko01100//Metabolic pathways;ko01110//Biosynthesis of secondary metabolites;ko00940//Phenylpropanoid biosynthesis;ko00941//Flavonoid biosynthesis;ko00945//Stilbenoid, diarylheptanoid and gingerol biosynthesis	K13065;K13065;K13065;K13065;K13065	-	GO:0016747//acyltransferase activity, transferring groups other than amino-acyl groups	-	--
Unigene0039395	52	33	32	197	169	155	3.904	2.534	2.289	10.985	10.259	11.338	2.909	10.8607	1.90052	2.58e-14	1.73e-12	At5g42250	KAH6759307.1 Zinc-binding alcohol dehydrogenase family protein [Perilla frutescens var. frutescens] [Perilla frutescens]	Metabolism;Metabolism;Metabolism;Metabolism;Metabolism;Metabolism;Metabolism	Global and overview maps;Global and overview maps;Global and overview maps;Carbohydrate metabolism;Carbohydrate metabolism;Amino acid metabolism;Lipid metabolism	ko01100//Metabolic pathways;ko01110//Biosynthesis of secondary metabolites;ko01200//Carbon metabolism;ko00010//Glycolysis / Gluconeogenesis;ko00620//Pyruvate metabolism;ko00350//Tyrosine metabolism;ko00071//Fatty acid degradation	K00121;K00121;K00121;K00121;K00121;K00121;K00121	GO:0005575//cellular_component;GO:0005622//intracellular anatomical structure;GO:0005737//cytoplasm	GO:0003674//molecular_function;GO:0003824//catalytic activity;GO:0004022//alcohol dehydrogenase (NAD+) activity;GO:0004024//alcohol dehydrogenase activity, zinc-dependent;GO:0005488//binding;GO:0008270//zinc ion binding;GO:0008743//L-threonine 3-dehydrogenase activity;GO:0016491//oxidoreductase activity;GO:0016614//oxidoreductase activity, acting on CH-OH group of donors;GO:0016616//oxidoreductas…	GO:0006113//fermentation;GO:0006567//threonine catabolic process;GO:0008150//biological_process;GO:0008152//metabolic process;GO:0009404//toxin metabolic process;GO:0010127//mycothiol-dependent detoxification;GO:0019439//aromatic compound catabolic process;GO:0046292//formaldehyde metabolic process	--
Unigene0011123	1037	1010	1000	738	551	531	31.731	31.604	29.157	16.77	13.631	15.83	30.8307	15.4103	-1.00047	2.7e-14	1.81e-12	RE1	RVW81690.1 Copia protein [Vitis vinifera]	-	-	-	-	-	-	GO:0015074//DNA integration	--
Unigene0019607	1	1	0	213	183	147	0.201	0.205	0	31.756	29.701	28.751	0.135333	30.0693	7.79563	2.99e-14	1.99e-12	--	-	-	-	-	-	-	GO:0008190//eukaryotic initiation factor 4E binding	GO:0045947//negative regulation of translational initiation	--
Unigene0023589	334	305	310	111	149	92	60.861	56.835	53.826	15.021	21.95	16.333	57.174	17.768	-1.68608	3.08e-14	2.04e-12	AUX1	KAF8397316.1 hypothetical protein HHK36_016229 [Tetracentron sinense]	Environmental Information Processing	Signal transduction	ko04075//Plant hormone signal transduction	K13946	GO:0005575//cellular_component;GO:0005622//intracellular anatomical structure;GO:0005737//cytoplasm;GO:0005768//endosome;GO:0005794//Golgi apparatus;GO:0005886//plasma membrane;GO:0009986//cell surface;GO:0012505//endomembrane system;GO:0016020//membrane;GO:0016021//integral component of membrane;GO:0031224//intrinsic component of membrane;GO:0031410//cytoplasmic vesicle;GO:0031982//vesicle;GO:00…	GO:0003674//molecular_function;GO:0005215//transporter activity;GO:0005342//organic acid transmembrane transporter activity;GO:0005488//binding;GO:0008509//anion transmembrane transporter activity;GO:0008514//organic anion transmembrane transporter activity;GO:0010011//auxin binding;GO:0010328//auxin influx transmembrane transporter activity;GO:0015075//ion transmembrane transporter activity;GO:0…	GO:0001736//establishment of planar polarity;GO:0001738//morphogenesis of a polarized epithelium;GO:0002009//morphogenesis of an epithelium;GO:0003333//amino acid transmembrane transport;GO:0006810//transport;GO:0006811//ion transport;GO:0006820//anion transport;GO:0006865//amino acid transport;GO:0007154//cell communication;GO:0007164//establishment of tissue polarity;GO:0007165//signal transduc…	--
Unigene0038341	0	0	0	118	127	105	0	0	0	22.77	26.679	26.581	0.001	25.3433	14.6293	3.66e-14	2.42e-12	--	KAH6758115.1 hypothetical protein C2S52_023001 [Perilla frutescens var. hirtella] [Perilla frutescens]	-	-	-	-	-	-	-	--
Unigene0002092	420	546	398	211	175	181	18.062	24.012	16.309	6.739	6.084	7.584	19.461	6.80233	-1.51648	4.14e-14	2.74e-12	CYP734A1	KAH6778799.1 cytochrome P450 [Perilla frutescens var. hirtella] [Perilla frutescens]	-	-	-	-	-	GO:0005506//iron ion binding;GO:0016705//oxidoreductase activity, acting on paired donors, with incorporation or reduction of molecular oxygen;GO:0020037//heme binding	-	--
Unigene0027890	100	58	110	3	1	0	13.136	7.791	13.769	0.293	0.106	0	11.5653	0.133	-6.44224	4.31e-14	2.84e-12	--	-	-	-	-	-	-	-	-	--
Unigene0029145	745	680	708	496	403	336	17.941	16.746	16.246	8.871	7.846	7.883	16.9777	8.2	-1.04994	4.33e-14	2.85e-12	RE2	KAH6833345.1 hypothetical protein C2S53_005462 [Perilla frutescens var. hirtella] [Perilla frutescens]	-	-	-	-	GO:0016020//membrane	GO:0003677//DNA binding;GO:0004803//transposase activity;GO:0008270//zinc ion binding	GO:0006313//transposition, DNA-mediated	--
Unigene0037521	52	42	46	201	224	142	3.323	2.745	2.801	9.54	11.573	8.842	2.95633	9.985	1.75595	4.36e-14	2.86e-12	--	KAH6774770.1 alpha/beta-Hydrolases superfamily protein [Perilla frutescens var. frutescens] [Perilla frutescens]	-	-	-	-	-	GO:0047570//3-oxoadipate enol-lactonase activity	GO:0042952//beta-ketoadipate pathway	--
Unigene0034639	865	808	777	470	264	218	42.336	40.441	36.237	17.083	10.446	10.395	39.6713	12.6413	-1.64995	4.37e-14	2.87e-12	At1g11330	KAH6790518.1 hypothetical protein C2S51_005524 [Perilla frutescens var. frutescens] [Perilla frutescens]	-	-	-	-	-	GO:0004672//protein kinase activity;GO:0004674//protein serine/threonine kinase activity;GO:0005524//ATP binding	GO:0006468//protein phosphorylation;GO:0048544//recognition of pollen	--
Unigene0000612	0	0	0	83	179	137	0	0	0	1.969	4.622	4.263	0.001	3.618	11.821	4.54e-14	2.97e-12	--	XP_035846116.1 uncharacterized protein LOC110943199 [Helianthus annuus]	-	-	-	-	-	-	-	--
Unigene0005695	630	980	778	392	219	233	47.202	75.088	55.544	21.812	13.266	17.008	59.278	17.362	-1.77156	4.79e-14	3.13e-12	ASMT	AFU50296.1 flavonoid O-methyltransferase 2 [Ocimum basilicum]	Metabolism;Metabolism;Metabolism	Global and overview maps;Global and overview maps;Amino acid metabolism	ko01100//Metabolic pathways;ko01110//Biosynthesis of secondary metabolites;ko00380//Tryptophan metabolism	K22588;K22588;K22588	-	GO:0008171//O-methyltransferase activity;GO:0046983//protein dimerization activity	-	--
Unigene0000257	977	909	1002	564	579	517	80.082	76.195	78.261	34.332	38.369	41.287	78.1793	37.996	-1.04094	5.09e-14	3.32e-12	HSFA8	KAH6773932.1 hypothetical protein C2S51_012336 [Perilla frutescens var. frutescens] [Perilla frutescens]	-	-	-	-	GO:0005575//cellular_component;GO:0005622//intracellular anatomical structure;GO:0005634//nucleus;GO:0005737//cytoplasm;GO:0043226//organelle;GO:0043227//membrane-bounded organelle;GO:0043229//intracellular organelle;GO:0043231//intracellular membrane-bounded organelle	GO:0003674//molecular_function;GO:0003676//nucleic acid binding;GO:0003677//DNA binding;GO:0003700//DNA-binding transcription factor activity;GO:0005488//binding;GO:0043565//sequence-specific DNA binding;GO:0097159//organic cyclic compound binding;GO:0140110//transcription regulator activity;GO:1901363//heterocyclic compound binding	GO:0006139//nucleobase-containing compound metabolic process;GO:0006351//transcription, DNA-templated;GO:0006355//regulation of transcription, DNA-templated;GO:0006725//cellular aromatic compound metabolic process;GO:0006807//nitrogen compound metabolic process;GO:0008150//biological_process;GO:0008152//metabolic process;GO:0009058//biosynthetic process;GO:0009059//macromolecule biosynthetic proc…	--
Unigene0007870	1296	1291	1282	949	677	671	48.731	49.642	45.933	26.5	20.58	24.581	48.102	23.887	-1.00987	5.34e-14	3.48e-12	PLC6	KAH6777799.1 Phosphoinositide-specific phospholipase C family protein [Perilla frutescens var. frutescens] [Perilla frutescens]	Metabolism;Environmental Information Processing;Metabolism	Global and overview maps;Signal transduction;Carbohydrate metabolism	ko01100//Metabolic pathways;ko04070//Phosphatidylinositol signaling system;ko00562//Inositol phosphate metabolism	K05857;K05857;K05857	GO:0005575//cellular_component;GO:0005622//intracellular anatomical structure;GO:0005886//plasma membrane;GO:0016020//membrane;GO:0071944//cell periphery	GO:0003674//molecular_function;GO:0003824//catalytic activity;GO:0004435//phosphatidylinositol phospholipase C activity;GO:0004620//phospholipase activity;GO:0004629//phospholipase C activity;GO:0008081//phosphoric diester hydrolase activity;GO:0016298//lipase activity;GO:0016787//hydrolase activity;GO:0016788//hydrolase activity, acting on ester bonds;GO:0042578//phosphoric ester hydrolase activ…	GO:0006629//lipid metabolic process;GO:0007154//cell communication;GO:0007165//signal transduction;GO:0008150//biological_process;GO:0008152//metabolic process;GO:0009056//catabolic process;GO:0009987//cellular process;GO:0016042//lipid catabolic process;GO:0023052//signaling;GO:0035556//intracellular signal transduction;GO:0044238//primary metabolic process;GO:0050789//regulation of biological p…	--
Unigene0022354	14	11	18	97	107	109	2.191	1.761	2.685	11.276	13.541	16.623	2.21233	13.8133	2.64242	5.38e-14	3.5e-12	--	KAH6793661.1 hypothetical protein C2S52_004138 [Perilla frutescens var. hirtella] [Perilla frutescens]	-	-	-	-	-	-	-	--
Unigene0033431	232	232	272	122	100	76	27.85	28.481	31.113	10.876	9.705	8.889	29.148	9.82333	-1.56911	5.69e-14	3.7e-12	--	-	-	-	-	-	-	GO:0004066//asparagine synthase (glutamine-hydrolyzing) activity	GO:0006529//asparagine biosynthetic process	--
Unigene0039696	89	60	99	12	3	7	4.481	3.089	4.75	0.449	0.122	0.343	4.10667	0.304667	-3.75266	5.7e-14	3.7e-12	RE1	KAF5817826.1 putative RNA-directed DNA polymerase [Helianthus annuus]	-	-	-	-	-	-	GO:0015074//DNA integration	--
Unigene0029528	0	0	0	109	134	98	0	0	0	9.074	12.143	10.702	0.001	10.6397	13.3772	5.81e-14	3.76e-12	--	XP_012852650.1 PREDICTED: uncharacterized protein LOC105972260 [Erythranthe guttata]	-	-	-	-	-	-	-	--
Unigene0013565	116	90	87	0	0	0	31.89	25.303	22.791	0	0	0	26.6613	0.001	-14.7025	5.93e-14	3.83e-12	--	KAH6761554.1 hypothetical protein C2S52_018987 [Perilla frutescens var. hirtella] [Perilla frutescens]	-	-	-	-	-	GO:0005515//protein binding	-	--
Unigene0002842	69	73	61	2	5	7	3.977	4.303	3.35	0.086	0.233	0.393	3.87667	0.237333	-4.02983	6.06e-14	3.91e-12	--	XP_042041383.1 uncharacterized protein LOC121786832 [Salvia splendens]	-	-	-	-	-	-	-	--
Unigene0025800	63	115	77	324	354	320	2.862	5.342	3.333	10.93	13	14.162	3.84567	12.6973	1.72322	6.43e-14	4.14e-12	RLP19	KAH6832078.1 hypothetical protein C2S53_016340 [Perilla frutescens var. hirtella] [Perilla frutescens]	-	-	-	-	-	GO:0005515//protein binding	-	--
Unigene0036906	0	0	0	128	112	91	0	0	0	4.555	4.339	4.249	0.001	4.381	12.097	6.54e-14	4.2e-12	UTR2	XP_019080368.1 PREDICTED: UDP-galactose/UDP-glucose transporter 4 isoform X2 [Vitis vinifera]	-	-	-	-	-	-	-	--
Unigene0024232	49	47	47	188	185	141	2.694	2.643	2.462	7.677	8.224	7.553	2.59967	7.818	1.58847	6.68e-14	4.29e-12	--	PIN12652.1 hypothetical protein CDL12_14739 [Handroanthus impetiginosus]	-	-	-	-	GO:0030964//NADH dehydrogenase complex	GO:0005515//protein binding;GO:0050136//NADH dehydrogenase (quinone) activity	-	--
Unigene0031622	94	78	117	0	0	0	30.714	26.063	36.427	0	0	0	31.068	0.001	-14.9231	7.78e-14	4.99e-12	--	-	-	-	-	-	-	GO:0005515//protein binding	-	--
Unigene0008873	2037	1993	2332	1120	1311	1010	111.184	111.244	121.287	45.399	57.851	53.71	114.572	52.32	-1.13082	8.18e-14	5.24e-12	CRK43	KAH6759571.1 Protein kinase superfamily protein [Perilla frutescens var. hirtella] [Perilla frutescens]	-	-	-	-	-	GO:0004672//protein kinase activity;GO:0005524//ATP binding	GO:0006468//protein phosphorylation	--
Unigene0034940	136	122	127	44	37	23	21.195	19.444	18.86	5.093	4.662	3.492	19.833	4.41567	-2.1672	8.98e-14	5.74e-12	--	KAH6823947.1 RmlC-like cupins superfamily protein [Perilla frutescens var. hirtella] [Perilla frutescens]	-	-	-	-	-	-	-	--
Unigene0004435	0	0	0	577	132	308	0	0	0	33.281	8.288	23.306	0.001	21.625	14.4004	9.11e-14	5.81e-12	GEAS	AGN72800.1 germacrene A [Lavandula pedunculata subsp. lusitanica] [Lavandula pedunculata]	-	-	-	-	-	GO:0000287//magnesium ion binding;GO:0010333//terpene synthase activity;GO:0016829//lyase activity	-	--
Unigene0025908	458	740	459	211	99	137	30.207	49.911	28.846	10.335	5.279	8.803	36.3213	8.139	-2.15789	9.88e-14	6.28e-12	UGT708G1	KAH6791984.1 hypothetical protein C2S52_002461 [Perilla frutescens var. hirtella] [Perilla frutescens]	-	-	-	-	GO:0005737//cytoplasm	GO:0000166//nucleotide binding;GO:0005524//ATP binding;GO:0008194//UDP-glycosyltransferase activity;GO:0016879//ligase activity, forming carbon-nitrogen bonds	GO:0008033//tRNA processing	--
Unigene0026103	395	357	395	179	199	164	12.339	11.404	11.757	4.153	5.026	4.991	11.8333	4.72333	-1.32498	1.02e-13	6.47e-12	--	KAH6793854.1 RWD domain-containing protein [Perilla frutescens var. hirtella] [Perilla frutescens]	-	-	-	-	-	-	-	--
Unigene0016556	267	279	259	136	129	94	25.833	27.605	23.878	9.772	10.091	8.861	25.772	9.57467	-1.42851	1.07e-13	6.76e-12	--	KAH6773286.1 hypothetical protein C2S51_011690 [Perilla frutescens var. frutescens] [Perilla frutescens]	-	-	-	-	-	-	-	--
Unigene0000845	62	59	58	221	227	158	3.187	3.101	2.841	8.437	9.434	7.913	3.043	8.59467	1.49795	1.1e-13	6.94e-12	--	KAH6758404.1 Nodulin-like / Major Facilitator Superfamily protein [Perilla frutescens var. frutescens] [Perilla frutescens]	-	-	-	-	-	-	-	--
Unigene0027938	74	91	114	0	0	0	10.251	12.892	15.048	0	0	0	12.7303	0.001	-13.636	1.19e-13	7.45e-12	CYP716E26	KAH6776684.1 hypothetical protein C2S52_014245 [Perilla frutescens var. hirtella] [Perilla frutescens]	-	-	-	-	-	GO:0005506//iron ion binding;GO:0016705//oxidoreductase activity, acting on paired donors, with incorporation or reduction of molecular oxygen;GO:0020037//heme binding	-	--
Unigene0036800	66	131	98	0	0	0	3.022	6.134	4.276	0	0	0	4.47733	0.001	-12.1284	1.26e-13	7.9e-12	RLP11	KAH6833085.1 hypothetical protein C2S53_005723 [Perilla frutescens var. hirtella] [Perilla frutescens]	-	-	-	-	-	GO:0003883//CTP synthase activity;GO:0005515//protein binding	GO:0006221//pyrimidine nucleotide biosynthetic process	--
Unigene0029843	95	104	73	319	269	241	3.572	3.999	2.616	8.908	8.177	8.829	3.39567	8.638	1.347	1.27e-13	7.98e-12	LPXD2	KAG6394050.1 hypothetical protein SASPL_144627 [Salvia splendens]	-	-	-	-	GO:0005737//cytoplasm	GO:0003977//UDP-N-acetylglucosamine diphosphorylase activity;GO:0008780//acyl-[acyl-carrier-protein]-UDP-N-acetylglucosamine O-acyltransferase activity;GO:0009001//serine O-acetyltransferase activity;GO:0016410//N-acyltransferase activity;GO:0019134//glucosamine-1-phosphate N-acetyltransferase activity	GO:0006535//cysteine biosynthetic process from serine;GO:0009103//lipopolysaccharide biosynthetic process;GO:0009245//lipid A biosynthetic process;GO:0009252//peptidoglycan biosynthetic process	--
Unigene0029128	287	285	405	983	825	678	30.879	31.358	41.522	78.546	71.763	71.072	34.5863	73.7937	1.09329	1.29e-13	8.09e-12	RCOM_0591060	KAH6781046.1 haloacid dehalogenase-like hydrolase family protein [Perilla frutescens var. hirtella] [Perilla frutescens]	Metabolism;Metabolism	Global and overview maps;Amino acid metabolism	ko01100//Metabolic pathways;ko00270//Cysteine and methionine metabolism	K16054;K16054	GO:0005575//cellular_component;GO:0005622//intracellular anatomical structure;GO:0005634//nucleus;GO:0005737//cytoplasm;GO:0005829//cytosol;GO:0009507//chloroplast;GO:0009532//plastid stroma;GO:0009536//plastid;GO:0009570//chloroplast stroma;GO:0043226//organelle;GO:0043227//membrane-bounded organelle;GO:0043229//intracellular organelle;GO:0043231//intracellular membrane-bounded organelle	GO:0000287//magnesium ion binding;GO:0003674//molecular_function;GO:0003824//catalytic activity;GO:0005488//binding;GO:0005515//protein binding;GO:0008270//zinc ion binding;GO:0008967//phosphoglycolate phosphatase activity;GO:0016787//hydrolase activity;GO:0016788//hydrolase activity, acting on ester bonds;GO:0016791//phosphatase activity;GO:0016829//lyase activity;GO:0016835//carbon-oxygen lyase…	GO:0000096//sulfur amino acid metabolic process;GO:0000097//sulfur amino acid biosynthetic process;GO:0001932//regulation of protein phosphorylation;GO:0006082//organic acid metabolic process;GO:0006520//cellular amino acid metabolic process;GO:0006555//methionine metabolic process;GO:0006790//sulfur compound metabolic process;GO:0006793//phosphorus metabolic process;GO:0006796//phosphate-contain…	--
Unigene0034532	0	0	0	117	85	122	0	0	0	7.373	5.831	10.086	0.001	7.76333	12.9225	1.31e-13	8.19e-12	--	KAH6788975.1 hypothetical protein C2S51_003981 [Perilla frutescens var. frutescens] [Perilla frutescens]	-	-	-	-	-	-	-	--
Unigene0032213	0	0	0	100	155	82	0	0	0	4.571	7.714	4.918	0.001	5.73433	12.4854	1.36e-13	8.49e-12	--	-	-	-	-	-	-	GO:0003968//RNA-directed 5'-3' RNA polymerase activity	-	--
Unigene0028067	32	46	37	196	175	121	3.228	4.745	3.556	14.683	14.272	11.892	3.843	13.6157	1.82496	1.36e-13	8.49e-12	--	XP_022865720.1 uncharacterized protein LOC111385548 [Olea europaea var. sylvestris] [Olea europaea]	-	-	-	-	-	-	-	--
Unigene0025105	142	137	177	33	50	33	11.053	10.905	13.128	1.908	3.146	2.503	11.6953	2.519	-2.21501	1.37e-13	8.5e-12	--	KAH6771995.1 centromere protein X [Perilla frutescens var. frutescens] [Perilla frutescens]	-	-	-	-	-	GO:0003676//nucleic acid binding;GO:0008270//zinc ion binding	-	--
Unigene0027482	108	91	73	0	0	0	7.241	6.239	4.664	0	0	0	6.048	0.001	-12.5622	1.49e-13	9.23e-12	MAGO2	KAG6415987.1 hypothetical protein SASPL_123408 [Salvia splendens]	Genetic Information Processing;Genetic Information Processing;Genetic Information Processing	Transcription;Translation;Translation	ko03040//Spliceosome;ko03015//mRNA surveillance pathway;ko03013//Nucleocytoplasmic transport	K12877;K12877;K12877	GO:0035145//exon-exon junction complex	-	GO:0008380//RNA splicing	--
Unigene0021165	112	72	84	353	438	251	5.582	3.669	3.989	13.065	17.647	12.187	4.41333	14.2997	1.69604	1.51e-13	9.36e-12	--	KAH6836831.1 transmembrane protein [Perilla frutescens var. hirtella] [Perilla frutescens]	-	-	-	-	-	-	-	--
Unigene0036747	2	0	1	115	120	78	0.437	0	0.208	18.646	21.181	16.592	0.215	18.8063	6.45074	1.52e-13	9.4e-12	--	-	-	-	-	-	-	-	-	--
Unigene0026466	82	81	99	0	0	0	10.624	10.732	12.222	0	0	0	11.1927	0.001	-13.4503	1.65e-13	1.02e-11	UBC4	XP_018835170.1 ubiquitin-conjugating enzyme E2 4-like [Juglans regia]	Genetic Information Processing	Folding, sorting and degradation	ko04120//Ubiquitin mediated proteolysis	K10576	GO:0005575//cellular_component;GO:0005622//intracellular anatomical structure;GO:0005737//cytoplasm;GO:0005829//cytosol	GO:0000166//nucleotide binding;GO:0003674//molecular_function;GO:0003824//catalytic activity;GO:0004842//ubiquitin-protein transferase activity;GO:0005488//binding;GO:0005515//protein binding;GO:0005524//ATP binding;GO:0016740//transferase activity;GO:0017076//purine nucleotide binding;GO:0019787//ubiquitin-like protein transferase activity;GO:0019899//enzyme binding;GO:0030554//adenyl nucleotide…	GO:0006464//cellular protein modification process;GO:0006508//proteolysis;GO:0006511//ubiquitin-dependent protein catabolic process;GO:0006807//nitrogen compound metabolic process;GO:0008150//biological_process;GO:0008152//metabolic process;GO:0009056//catabolic process;GO:0009057//macromolecule catabolic process;GO:0009987//cellular process;GO:0016567//protein ubiquitination;GO:0019538//protein …	--
Unigene0030459	448	455	545	242	249	152	25.069	26.037	29.059	10.057	11.265	8.287	26.7217	9.86967	-1.43694	1.67e-13	1.03e-11	--	KAH6822302.1 hypothetical protein C2S53_019256 [Perilla frutescens var. hirtella] [Perilla frutescens]	-	-	-	-	-	-	-	--
Unigene0023437	243	205	247	650	839	515	19.568	16.882	18.953	38.873	54.622	40.405	18.4677	44.6333	1.27312	1.72e-13	1.05e-11	ASPG2	KAH6765772.1 Eukaryotic aspartyl protease family protein [Perilla frutescens var. hirtella] [Perilla frutescens]	-	-	-	-	GO:0005575//cellular_component;GO:0005576//extracellular region	GO:0003674//molecular_function;GO:0003676//nucleic acid binding;GO:0003677//DNA binding;GO:0003824//catalytic activity;GO:0004175//endopeptidase activity;GO:0004190//aspartic-type endopeptidase activity;GO:0005488//binding;GO:0008233//peptidase activity;GO:0016787//hydrolase activity;GO:0070001//aspartic-type peptidase activity;GO:0097159//organic cyclic compound binding;GO:0140096//catalytic act…	GO:0006508//proteolysis;GO:0006807//nitrogen compound metabolic process;GO:0008150//biological_process;GO:0008152//metabolic process;GO:0009056//catabolic process;GO:0009057//macromolecule catabolic process;GO:0019538//protein metabolic process;GO:0030163//protein catabolic process;GO:0043170//macromolecule metabolic process;GO:0044238//primary metabolic process;GO:0071704//organic substance meta…	--
Unigene0038967	59	55	86	6	4	6	5.939	5.662	8.249	0.449	0.326	0.588	6.61667	0.454333	-3.86428	1.78e-13	1.09e-11	PUP1	KAH6782149.1 purine permease 3 [Perilla frutescens var. frutescens] [Perilla frutescens]	-	-	-	-	GO:0000139//Golgi membrane;GO:0016020//membrane;GO:0016021//integral component of membrane	GO:0015165//pyrimidine nucleotide-sugar transmembrane transporter activity	GO:0090481//pyrimidine nucleotide-sugar transmembrane transport	--
Unigene0039768	0	0	0	117	106	78	0	0	0	20.312	20.033	17.765	0.001	19.37	14.2415	1.94e-13	1.19e-11	--	XP_043714660.1 uncharacterized protein LOC122663015 [Telopea speciosissima]	-	-	-	-	-	-	-	--
Unigene0015254	84	86	85	0	0	0	8.608	9.012	8.3	0	0	0	8.64	0.001	-13.0768	1.94e-13	1.19e-11	D4H	KAH6778021.1 2-oxoglutarate and oxygenase superfamily protein [Perilla frutescens var. frutescens] [Perilla frutescens]	-	-	-	-	GO:0005575//cellular_component;GO:0005622//intracellular anatomical structure;GO:0005634//nucleus;GO:0005737//cytoplasm;GO:0043226//organelle;GO:0043227//membrane-bounded organelle;GO:0043229//intracellular organelle;GO:0043231//intracellular membrane-bounded organelle	GO:0003674//molecular_function;GO:0003824//catalytic activity;GO:0005488//binding;GO:0016491//oxidoreductase activity;GO:0016705//oxidoreductase activity, acting on paired donors, with incorporation or reduction of molecular oxygen;GO:0016706//2-oxoglutarate-dependent dioxygenase activity;GO:0019842//vitamin binding;GO:0030246//carbohydrate binding;GO:0031406//carboxylic acid binding;GO:0031418//…	GO:0006807//nitrogen compound metabolic process;GO:0008150//biological_process;GO:0008152//metabolic process;GO:0009820//alkaloid metabolic process;GO:0071704//organic substance metabolic process;GO:1901564//organonitrogen compound metabolic process	--
Unigene0037417	193	173	170	66	71	56	7.63	6.995	6.404	1.938	2.269	2.157	7.00967	2.12133	-1.72437	1.98e-13	1.21e-11	OM64	KAH6823636.1 translocon at the outer membrane of chloroplasts 64-V [Perilla frutescens var. hirtella] [Perilla frutescens]	-	-	-	-	GO:0005575//cellular_component;GO:0005622//intracellular anatomical structure;GO:0005737//cytoplasm;GO:0005739//mitochondrion;GO:0005740//mitochondrial envelope;GO:0005741//mitochondrial outer membrane;GO:0016020//membrane;GO:0016021//integral component of membrane;GO:0019867//outer membrane;GO:0030956//glutamyl-tRNA(Gln) amidotransferase complex;GO:0031090//organelle membrane;GO:0031224//intrins…	GO:0003674//molecular_function;GO:0003824//catalytic activity;GO:0004039//allophanate hydrolase activity;GO:0004040//amidase activity;GO:0005215//transporter activity;GO:0005515//protein binding;GO:0015276//ligand-gated ion channel activity;GO:0016787//hydrolase activity;GO:0016810//hydrolase activity, acting on carbon-nitrogen (but not peptide) bonds;GO:0016811//hydrolase activity, acting on car…	GO:0006424//glutamyl-tRNA aminoacylation;GO:0006605//protein targeting;GO:0006626//protein targeting to mitochondrion;GO:0006810//transport;GO:0006839//mitochondrial transport;GO:0006886//intracellular protein transport;GO:0006996//organelle organization;GO:0007005//mitochondrion organization;GO:0008104//protein localization;GO:0008150//biological_process;GO:0009987//cellular process;GO:0015031//…	--
Unigene0026541	357	385	393	146	172	80	18.947	20.896	19.875	5.755	7.38	4.137	19.906	5.75733	-1.78973	1.98e-13	1.21e-11	At3g52120	XP_042043110.1 SURP and G-patch domain-containing protein 1-like protein [Salvia splendens]	-	-	-	-	GO:0005575//cellular_component;GO:0005622//intracellular anatomical structure;GO:0005634//nucleus;GO:0043226//organelle;GO:0043227//membrane-bounded organelle;GO:0043229//intracellular organelle;GO:0043231//intracellular membrane-bounded organelle	GO:0003674//molecular_function;GO:0003676//nucleic acid binding;GO:0003723//RNA binding;GO:0005488//binding;GO:0097159//organic cyclic compound binding;GO:1901363//heterocyclic compound binding	GO:0006139//nucleobase-containing compound metabolic process;GO:0006396//RNA processing;GO:0006397//mRNA processing;GO:0006725//cellular aromatic compound metabolic process;GO:0006807//nitrogen compound metabolic process;GO:0008150//biological_process;GO:0008152//metabolic process;GO:0008380//RNA splicing;GO:0009987//cellular process;GO:0010467//gene expression;GO:0016070//RNA metabolic process;G…	--
Unigene0010652	92	76	89	0	0	0	6.814	5.756	6.281	0	0	0	6.28367	0.001	-12.6174	1.98e-13	1.21e-11	NPF5.5	KAH6769228.1 hypothetical protein C2S51_014564 [Perilla frutescens var. frutescens] [Perilla frutescens]	-	-	-	-	GO:0005575//cellular_component;GO:0016020//membrane;GO:0016021//integral component of membrane;GO:0031224//intrinsic component of membrane	GO:0003674//molecular_function;GO:0005215//transporter activity;GO:0022857//transmembrane transporter activity	GO:0006810//transport;GO:0008150//biological_process;GO:0051179//localization;GO:0051234//establishment of localization;GO:0055085//transmembrane transport	--
Unigene0006913	502	472	369	119	150	164	53.048	51.007	37.156	9.339	12.815	16.885	47.0703	13.013	-1.85486	2e-13	1.21e-11	PUMP5	KAH6784479.1 uncoupling protein 5 [Perilla frutescens var. hirtella] [Perilla frutescens]	-	-	-	-	-	-	-	--
Unigene0025523	495	488	515	296	263	262	15.305	15.43	15.173	6.797	6.574	7.892	15.3027	7.08767	-1.1104	2.07e-13	1.25e-11	VPS3	KAG6395273.1 hypothetical protein SASPL_145915 [Salvia splendens]	-	-	-	-	-	-	-	--
Unigene0025471	0	0	0	108	114	78	0	0	0	4.786	5.499	4.534	0.001	4.93967	12.2702	2.12e-13	1.28e-11	--	-	-	-	-	-	-	-	-	--
Unigene0014446	90	68	107	0	0	0	18.979	14.664	21.501	0	0	0	18.3813	0.001	-14.166	2.12e-13	1.28e-11	--	-	-	-	-	-	-	-	-	--
Unigene0000163	144	145	153	55	53	42	6.193	6.377	6.27	1.757	1.843	1.76	6.28	1.78667	-1.81349	2.15e-13	1.29e-11	ABCG24	KAH6838255.1 P-loop containing nucleoside triphosphate hydrolases superfamily protein [Perilla frutescens var. hirtella] [Perilla frutescens]	-	-	-	-	GO:0005575//cellular_component;GO:0005886//plasma membrane;GO:0005887//integral component of plasma membrane;GO:0009380//excinuclease repair complex;GO:0009898//cytoplasmic side of plasma membrane;GO:0016020//membrane;GO:0016021//integral component of membrane;GO:0031224//intrinsic component of membrane;GO:0043190//ATP-binding cassette (ABC) transporter complex;GO:0055051//ATP-binding cassette (A…	GO:0000166//nucleotide binding;GO:0003674//molecular_function;GO:0003824//catalytic activity;GO:0003924//GTPase activity;GO:0005215//transporter activity;GO:0005260//intracellularly ATP-gated chloride channel activity;GO:0005319//lipid transporter activity;GO:0005488//binding;GO:0005524//ATP binding;GO:0005525//GTP binding;GO:0009381//excinuclease ABC activity;GO:0015220//choline transmembrane tr…	GO:0000910//cytokinesis;GO:0002949//tRNA threonylcarbamoyladenosine modification;GO:0006289//nucleotide-excision repair;GO:0006810//transport;GO:0006817//phosphate ion transport;GO:0006824//cobalt ion transport;GO:0006855//xenobiotic transmembrane transport;GO:0006869//lipid transport;GO:0007601//visual perception;GO:0008150//biological_process;GO:0008272//sulfate transport;GO:0015675//nickel cat…	--
Unigene0012440	189	270	245	104	65	62	52.984	77.405	65.446	21.652	14.732	16.934	65.2783	17.7727	-1.87694	2.17e-13	1.3e-11	CjBAp12	XP_042044549.1 EG45-like domain containing protein [Salvia splendens]	-	-	-	-	-	-	-	--
Unigene0005076	157	139	156	0	1	0	25.59	23.169	24.229	0	0.132	0	24.3293	0.044	-9.11098	2.17e-13	1.3e-11	BPM4	KAH6814784.1 BTB-POZ and MATH domain 4 [Perilla frutescens var. frutescens] [Perilla frutescens]	-	-	-	-	GO:0005575//cellular_component;GO:0005622//intracellular anatomical structure;GO:0005737//cytoplasm;GO:0005829//cytosol	GO:0005515//protein binding	GO:0001101//response to acid chemical;GO:0006464//cellular protein modification process;GO:0006807//nitrogen compound metabolic process;GO:0006950//response to stress;GO:0006970//response to osmotic stress;GO:0007154//cell communication;GO:0008150//biological_process;GO:0008152//metabolic process;GO:0009414//response to water deprivation;GO:0009415//response to water;GO:0009605//response to exter…	--
Unigene0028945	254	254	276	91	117	95	19.213	19.648	19.893	5.112	7.155	7.001	19.5847	6.42267	-1.60848	2.21e-13	1.32e-11	ISY1	QKE59449.1 iridoid synthase, partial [Nepeta racemosa]	-	-	-	-	-	GO:0003824//catalytic activity;GO:0051287//NAD binding	-	--
Unigene0005382	6	9	7	133	71	62	0.424	0.651	0.472	6.984	4.059	4.271	0.515667	5.10467	3.30731	2.28e-13	1.36e-11	CPS3	QXT24222.1 ladba-7,13E-dienyl diphosphate synthase [Isodon lophanthoides var. gerardianus] [Isodon lophanthoides]	Metabolism;Metabolism;Metabolism	Global and overview maps;Global and overview maps;Metabolism of terpenoids and polyketides	ko01100//Metabolic pathways;ko01110//Biosynthesis of secondary metabolites;ko00904//Diterpenoid biosynthesis	K04120;K04120;K04120	GO:0009325//nitrate reductase complex	GO:0008940//nitrate reductase activity	GO:0042126//nitrate metabolic process	--
Unigene0027440	822	999	845	591	484	432	81.19	100.906	79.528	43.351	38.649	41.572	87.208	41.1907	-1.08214	2.34e-13	1.39e-11	CAS1	KAH6830004.1 cysteine synthase C1 [Perilla frutescens var. hirtella] [Perilla frutescens]	Metabolism;Metabolism;Metabolism;Metabolism;Metabolism;Metabolism;Metabolism	Global and overview maps;Global and overview maps;Global and overview maps;Global and overview maps;Amino acid metabolism;Metabolism of other amino acids;Energy metabolism	ko01100//Metabolic pathways;ko01110//Biosynthesis of secondary metabolites;ko01200//Carbon metabolism;ko01230//Biosynthesis of amino acids;ko00270//Cysteine and methionine metabolism;ko00460//Cyanoamino acid metabolism;ko00920//Sulfur metabolism	K13034;K13034;K13034;K13034;K13034;K13034;K13034	GO:0005575//cellular_component;GO:0005622//intracellular anatomical structure;GO:0005737//cytoplasm;GO:0005739//mitochondrion;GO:0043226//organelle;GO:0043227//membrane-bounded organelle;GO:0043229//intracellular organelle;GO:0043231//intracellular membrane-bounded organelle	GO:0003674//molecular_function;GO:0003824//catalytic activity;GO:0004122//cystathionine beta-synthase activity;GO:0004124//cysteine synthase activity;GO:0004794//L-threonine ammonia-lyase activity;GO:0004795//threonine synthase activity;GO:0008838//diaminopropionate ammonia-lyase activity;GO:0016740//transferase activity;GO:0016765//transferase activity, transferring alkyl or aryl (other than met…	GO:0000096//sulfur amino acid metabolic process;GO:0000097//sulfur amino acid biosynthetic process;GO:0006082//organic acid metabolic process;GO:0006520//cellular amino acid metabolic process;GO:0006534//cysteine metabolic process;GO:0006535//cysteine biosynthetic process from serine;GO:0006549//isoleucine metabolic process;GO:0006563//L-serine metabolic process;GO:0006790//sulfur compound metabo…	--
Unigene0030793	81	76	97	0	0	0	9.037	8.671	10.312	0	0	0	9.34	0.001	-13.1892	2.36e-13	1.4e-11	--	KAG8374253.1 hypothetical protein BUALT_Bualt11G0112100 [Buddleja alternifolia]	-	-	-	-	-	-	-	--
Unigene0036223	75	73	123	0	0	0	15.517	15.445	24.248	0	0	0	18.4033	0.001	-14.1677	2.4e-13	1.42e-11	RLP18	XP_042013347.1 LRR receptor-like serine/threonine-protein kinase GSO1 [Salvia splendens]	-	-	-	-	GO:0019031//viral envelope	GO:0005515//protein binding	-	--
Unigene0007217	97	76	81	0	0	0	19.175	15.364	15.257	0	0	0	16.5987	0.001	-14.0188	2.42e-13	1.43e-11	--	-	-	-	-	-	-	-	-	--
Unigene0026781	175	320	215	40	63	52	5.922	11.074	6.933	1.005	1.724	1.714	7.97633	1.481	-2.42915	2.43e-13	1.43e-11	PAR	KAH6784863.1 Rossmann-fold superfamily protein [Perilla frutescens var. hirtella] [Perilla frutescens]	-	-	-	-	-	GO:0003824//catalytic activity;GO:0003854//3-beta-hydroxy-delta5-steroid dehydrogenase activity;GO:0003978//UDP-glucose 4-epimerase activity;GO:0016616//oxidoreductase activity, acting on the CH-OH group of donors, NAD or NADP as acceptor;GO:0016655//oxidoreductase activity, acting on NAD(P)H, quinone or similar compound as acceptor;GO:0016757//glycosyltransferase activity;GO:0051287//NAD binding	GO:0005975//carbohydrate metabolic process;GO:0006012//galactose metabolic process;GO:0006694//steroid biosynthetic process;GO:0008152//metabolic process	--
Unigene0037352	0	0	0	124	93	79	0	0	0	11.975	9.777	10.009	0.001	10.587	13.37	2.45e-13	1.44e-11	ERDJ2A	EOY08153.1 DnaJ / Sec63 Brl domains-containing protein [Theobroma cacao]	Genetic Information Processing;Genetic Information Processing	Folding, sorting and degradation;Folding, sorting and degradation	ko04141//Protein processing in endoplasmic reticulum;ko03060//Protein export	K09540;K09540	-	-	-	--
Unigene0003630	537	580	526	352	322	251	27.075	29.905	25.271	13.18	13.125	12.33	27.417	12.8783	-1.09012	2.71e-13	1.59e-11	--	XP_041990361.1 uncharacterized protein LOC121741589 [Salvia splendens]	-	-	-	-	-	-	-	--
Unigene0039101	92	78	79	0	0	0	23.518	20.391	19.243	0	0	0	21.0507	0.001	-14.3616	2.75e-13	1.61e-11	--	-	-	-	-	-	-	-	-	--
Unigene0029832	82	85	80	0	0	0	15.355	16.278	14.275	0	0	0	15.3027	0.001	-13.9015	2.76e-13	1.61e-11	At1g07660	KAG6739740.1 hypothetical protein POTOM_057355 [Populus tomentosa]	-	-	-	-	-	GO:0003677//DNA binding	-	--
Unigene0020799	0	0	0	90	122	86	0	0	0	4.178	6.165	5.237	0.001	5.19333	12.3424	2.79e-13	1.63e-11	--	KAH6811358.1 hypothetical protein C2S51_025120 [Perilla frutescens var. frutescens] [Perilla frutescens]	-	-	-	-	-	-	-	--
Unigene0031638	131	187	169	461	433	401	7.587	11.076	9.327	19.829	20.275	22.628	9.33	20.9107	1.16429	2.83e-13	1.65e-11	CRK25	XP_042027589.1 putative receptor-like protein kinase At4g00960 [Salvia splendens]	-	-	-	-	GO:0016010//dystrophin-associated glycoprotein complex	GO:0004672//protein kinase activity;GO:0005524//ATP binding	GO:0006468//protein phosphorylation;GO:0009292//genetic transfer	--
Unigene0032560	76	85	86	0	0	0	7.079	8.096	7.633	0	0	0	7.60267	0.001	-12.8923	2.84e-13	1.65e-11	--	XP_012846958.1 PREDICTED: myb family transcription factor APL-like [Erythranthe guttata]	-	-	-	-	-	-	-	G2-like
Unigene0001115	66	76	76	13	12	8	8.045	9.474	8.828	1.177	1.183	0.95	8.78233	1.10333	-2.99274	2.96e-13	1.72e-11	--	-	-	-	-	-	-	-	-	--
Unigene0015421	0	0	0	113	81	96	0	0	0	8.921	6.962	9.943	0.001	8.60867	13.0716	3.08e-13	1.79e-11	R1A-3	KAH6781524.1 hypothetical protein C2S51_006817 [Perilla frutescens var. frutescens] [Perilla frutescens]	-	-	-	-	-	-	-	--
Unigene0028403	0	0	0	102	101	81	0	0	0	11.417	12.307	11.895	0.001	11.873	13.5354	3.18e-13	1.85e-11	RGA1	KAH6808242.1 hypothetical protein C2S51_029350 [Perilla frutescens var. frutescens] [Perilla frutescens]	-	-	-	-	-	-	-	--
Unigene0001120	0	0	0	126	92	74	0	0	0	13.065	10.385	10.066	0.001	11.172	13.4476	3.19e-13	1.85e-11	--	-	-	-	-	-	-	-	-	--
Unigene0027840	359	262	324	784	952	790	33.328	24.874	28.661	54.052	71.451	71.454	28.9543	65.6523	1.18107	3.29e-13	1.91e-11	R1B-8	KAH6761554.1 hypothetical protein C2S52_018987 [Perilla frutescens var. hirtella] [Perilla frutescens]	-	-	-	-	-	GO:0005515//protein binding	-	--
Unigene0030032	51	40	47	242	154	152	2.121	1.701	1.862	7.473	5.177	6.158	1.89467	6.26933	1.72637	3.32e-13	1.91e-11	RE1	RVW64314.1 Retrovirus-related Pol polyprotein from transposon TNT 1-94 [Vitis vinifera]	-	-	-	-	-	-	GO:0015074//DNA integration	--
Unigene0022728	80	78	84	0	0	0	8.897	8.871	8.902	0	0	0	8.89	0.001	-13.118	3.41e-13	1.97e-11	--	-	-	-	-	-	-	-	-	--
Unigene0034780	1217	1638	1202	588	642	603	124.981	172.024	117.623	44.845	53.303	60.333	138.209	52.827	-1.38751	3.56e-13	2.05e-11	PIP1-5	XP_042030163.1 probable aquaporin PIP1-4 [Salvia splendens]	-	-	-	-	GO:0016020//membrane	GO:0015267//channel activity	GO:0055085//transmembrane transport	--
Unigene0000278	0	0	1	201	163	140	0	0	0.149	23.34	20.605	21.327	0.0496667	21.7573	8.77501	3.62e-13	2.08e-11	--	-	-	-	-	-	-	-	-	--
Unigene0029464	170	141	230	50	58	39	20.425	17.324	26.331	4.461	5.634	4.565	21.36	4.88667	-2.12799	3.77e-13	2.16e-11	--	EPS74167.1 hypothetical protein M569_00588, partial [Genlisea aurea]	-	-	-	-	-	-	-	--
Unigene0037517	66	58	58	202	326	246	18.576	16.694	15.555	42.222	74.178	67.455	16.9417	61.285	1.85496	4.04e-13	2.31e-11	--	KAH6780576.1 hypothetical protein C2S52_011813 [Perilla frutescens var. hirtella] [Perilla frutescens]	-	-	-	-	-	-	-	--
Unigene0029146	0	0	0	137	84	73	0	0	0	19.595	13.079	13.697	0.001	15.457	13.916	4.09e-13	2.34e-11	GGAT1	KAH6828041.1 alanine-2-oxoglutarate aminotransferase 2 [Perilla frutescens var. hirtella] [Perilla frutescens]	Metabolism;Metabolism;Metabolism;Metabolism;Metabolism;Metabolism;Metabolism;Metabolism;Metabolism;Metabolism	Global and overview maps;Global and overview maps;Global and overview maps;Global and overview maps;Energy metabolism;Carbohydrate metabolism;Amino acid metabolism;Amino acid metabolism;Global and overview maps;Amino acid metabolism	ko01100//Metabolic pathways;ko01110//Biosynthesis of secondary metabolites;ko01200//Carbon metabolism;ko01230//Biosynthesis of amino acids;ko00710//Carbon fixation in photosynthetic organisms;ko00630//Glyoxylate and dicarboxylate metabolism;ko00260//Glycine, serine and threonine metabolism;ko00250//Alanine, aspartate and glutamate metabolism;ko01210//2-Oxocarboxylic acid metabolism;ko00220//Argin…	K14272;K14272;K14272;K14272;K14272;K14272;K14272;K14272;K14272;K14272	GO:0005575//cellular_component;GO:0005576//extracellular region;GO:0005622//intracellular anatomical structure;GO:0005737//cytoplasm;GO:0005773//vacuole;GO:0005777//peroxisome;GO:0009507//chloroplast;GO:0009532//plastid stroma;GO:0009536//plastid;GO:0009570//chloroplast stroma;GO:0016020//membrane;GO:0042579//microbody;GO:0043226//organelle;GO:0043227//membrane-bounded organelle;GO:0043229//intra…	GO:0003674//molecular_function;GO:0003824//catalytic activity;GO:0004021//L-alanine:2-oxoglutarate aminotransferase activity;GO:0004400//histidinol-phosphate transaminase activity;GO:0004838//L-tyrosine:2-oxoglutarate aminotransferase activity;GO:0005488//binding;GO:0008453//alanine-glyoxylate transaminase activity;GO:0008483//transaminase activity;GO:0009016//succinyldiaminopimelate transaminase…	GO:0000105//histidine biosynthetic process;GO:0001505//regulation of neurotransmitter levels;GO:0001666//response to hypoxia;GO:0006082//organic acid metabolic process;GO:0006520//cellular amino acid metabolic process;GO:0006522//alanine metabolic process;GO:0006524//alanine catabolic process;GO:0006531//aspartate metabolic process;GO:0006544//glycine metabolic process;GO:0006545//glycine biosynt…	--
Unigene0026385	37	29	32	160	152	107	5.673	4.547	4.675	18.219	18.841	15.984	4.965	17.6813	1.83236	4.12e-13	2.35e-11	--	KAH6813859.1 high chlorophyll fluorescence 153 [Perilla frutescens var. frutescens] [Perilla frutescens]	-	-	-	-	-	-	-	--
Unigene0029195	19	17	13	134	83	102	1.517	1.388	0.989	7.946	5.358	7.935	1.298	7.07967	2.44739	4.38e-13	2.49e-11	--	PIN26182.1 B-cell receptor-associated protein [Handroanthus impetiginosus]	Genetic Information Processing	Folding, sorting and degradation	ko04141//Protein processing in endoplasmic reticulum	K14009	GO:0009288//bacterial-type flagellum	GO:0005524//ATP binding;GO:0043565//sequence-specific DNA binding	GO:0006355//regulation of transcription, DNA-templated;GO:0007059//chromosome segregation;GO:0030261//chromosome condensation;GO:0071973//bacterial-type flagellum-dependent cell motility	--
Unigene0036000	0	0	0	864	151	665	0	0	0	45.17	8.594	45.61	0.001	33.1247	15.0156	4.58e-13	2.61e-11	--	KAH6795836.1 hypothetical protein C2S51_036822 [Perilla frutescens var. frutescens] [Perilla frutescens]	-	-	-	-	GO:0005576//extracellular region	-	-	--
Unigene0030211	438	453	488	288	249	231	14.651	15.496	15.555	7.155	6.734	7.528	15.234	7.139	-1.0935	4.66e-13	2.65e-11	FER	KAH6791934.1 hypothetical protein C2S52_002411 [Perilla frutescens var. hirtella] [Perilla frutescens]	-	-	-	-	-	GO:0004672//protein kinase activity;GO:0005524//ATP binding	GO:0006468//protein phosphorylation	--
Unigene0004458	0	0	0	107	89	77	0	0	0	7.033	6.368	6.639	0.001	6.68	12.7056	4.88e-13	2.77e-11	ORP3A	KAF7121321.1 hypothetical protein RHSIM_Rhsim13G0081400 [Rhododendron simsii]	-	-	-	-	GO:0045250//cytosolic pyruvate dehydrogenase complex	GO:0004739//pyruvate dehydrogenase (acetyl-transferring) activity;GO:0008289//lipid binding;GO:0016624//oxidoreductase activity, acting on the aldehyde or oxo group of donors, disulfide as acceptor	GO:0006086//acetyl-CoA biosynthetic process from pyruvate	--
Unigene0019464	599	630	667	401	396	310	67.838	72.964	71.979	33.727	36.258	34.205	70.927	34.73	-1.03015	4.94e-13	2.8e-11	TLP1	KAH6782990.1 hypothetical protein C2S52_007949 [Perilla frutescens var. hirtella] [Perilla frutescens]	-	-	-	-	-	-	-	--
Unigene0036602	62	48	66	2	2	3	6.263	4.959	6.353	0.15	0.163	0.295	5.85833	0.202667	-4.85331	5.02e-13	2.84e-11	ACT	KAH6821930.1 hypothetical protein C2S53_016655 [Perilla frutescens var. hirtella] [Perilla frutescens]	Metabolism	Biosynthesis of other secondary metabolites	ko00942//Anthocyanin biosynthesis	K12935	-	GO:0016747//acyltransferase activity, transferring groups other than amino-acyl groups	-	--
Unigene0004332	797	774	975	520	489	355	26.387	26.205	30.759	12.785	13.089	11.451	27.7837	12.4417	-1.15906	5.13e-13	2.89e-11	--	KAH6798994.1 armadillo repeat only 1 [Perilla frutescens var. frutescens] [Perilla frutescens]	-	-	-	-	-	GO:0005515//protein binding	-	--
Unigene0022353	138	110	108	25	35	24	13.085	10.666	9.758	1.76	2.683	2.217	11.1697	2.22	-2.33095	5.2e-13	2.93e-11	--	-	-	-	-	-	-	-	-	--
Unigene0001105	0	0	0	101	95	75	0	0	0	6.671	6.831	6.499	0.001	6.667	12.7028	5.25e-13	2.95e-11	--	XP_019161862.1 PREDICTED: uncharacterized protein LOC109158407 [Ipomoea nil]	-	-	-	-	-	-	-	--
Unigene0006782	0	0	0	94	86	92	0	0	0	10.444	10.402	13.41	0.001	11.4187	13.4791	5.26e-13	2.96e-11	--	KAH6764187.1 hypothetical protein C2S51_015436 [Perilla frutescens var. frutescens] [Perilla frutescens]	-	-	-	-	-	-	-	--
Unigene0038346	0	0	0	93	90	87	0	0	0	4.913	5.176	6.03	0.001	5.373	12.3915	5.37e-13	3.01e-11	--	XP_042021307.1 putative late blight resistance protein homolog R1B-16 isoform X2 [Salvia splendens]	-	-	-	-	-	-	-	--
Unigene0024331	179	136	158	47	57	40	27.594	21.44	23.209	5.381	7.104	6.008	24.081	6.16433	-1.96588	5.38e-13	3.01e-11	GOS2	KAH6773795.1 Translation initiation factor SUI1 family protein [Perilla frutescens var. frutescens] [Perilla frutescens]	-	-	-	-	GO:0005840//ribosome	GO:0003674//molecular_function;GO:0003676//nucleic acid binding;GO:0003723//RNA binding;GO:0003743//translation initiation factor activity;GO:0005488//binding;GO:0008135//translation factor activity, RNA binding;GO:0097159//organic cyclic compound binding;GO:1901363//heterocyclic compound binding	GO:0006412//translation;GO:0006413//translational initiation;GO:0006417//regulation of translation;GO:0006518//peptide metabolic process;GO:0006807//nitrogen compound metabolic process;GO:0008150//biological_process;GO:0008152//metabolic process;GO:0009058//biosynthetic process;GO:0009059//macromolecule biosynthetic process;GO:0009889//regulation of biosynthetic process;GO:0009987//cellular proce…	--
Unigene0034423	78	69	86	0	0	0	13.704	12.397	14.397	0	0	0	13.4993	0.001	-13.7206	5.62e-13	3.14e-11	--	-	-	-	-	-	-	-	-	--
Unigene0033961	144	156	145	429	384	285	9.755	10.808	9.36	21.584	21.032	18.811	9.97433	20.4757	1.03762	5.67e-13	3.16e-11	BHLH62	KAH6821954.1 hypothetical protein C2S53_019262 [Perilla frutescens var. hirtella] [Perilla frutescens]	-	-	-	-	GO:0005575//cellular_component;GO:0005622//intracellular anatomical structure;GO:0005634//nucleus;GO:0043226//organelle;GO:0043227//membrane-bounded organelle;GO:0043229//intracellular organelle;GO:0043231//intracellular membrane-bounded organelle	GO:0001067//transcription regulatory region nucleic acid binding;GO:0003674//molecular_function;GO:0003676//nucleic acid binding;GO:0003677//DNA binding;GO:0003700//DNA-binding transcription factor activity;GO:0005488//binding;GO:0005515//protein binding;GO:0046983//protein dimerization activity;GO:0097159//organic cyclic compound binding;GO:0140110//transcription regulator activity;GO:1901363//h…	GO:0006139//nucleobase-containing compound metabolic process;GO:0006351//transcription, DNA-templated;GO:0006355//regulation of transcription, DNA-templated;GO:0006725//cellular aromatic compound metabolic process;GO:0006807//nitrogen compound metabolic process;GO:0008150//biological_process;GO:0008152//metabolic process;GO:0009058//biosynthetic process;GO:0009059//macromolecule biosynthetic proc…	bHLH
Unigene0040068	40	37	45	183	173	118	1.742	1.648	1.867	5.918	6.09	5.006	1.75233	5.67133	1.69441	5.97e-13	3.33e-11	METTL5	KAG6434111.1 hypothetical protein SASPL_105733 [Salvia splendens]	-	-	-	-	-	GO:0003674//molecular_function;GO:0003676//nucleic acid binding;GO:0003824//catalytic activity;GO:0005488//binding;GO:0008168//methyltransferase activity;GO:0008171//O-methyltransferase activity;GO:0008276//protein methyltransferase activity;GO:0008689//3-demethylubiquinone-9 3-O-methyltransferase activity;GO:0008757//S-adenosylmethionine-dependent methyltransferase activity;GO:0016740//transfera…	GO:0001510//RNA methylation;GO:0006412//translation;GO:0006464//cellular protein modification process;GO:0006744//ubiquinone biosynthetic process;GO:0008150//biological_process;GO:0008152//metabolic process;GO:0008299//isoprenoid biosynthetic process;GO:0009102//biotin biosynthetic process;GO:0009452//7-methylguanosine RNA capping;GO:0015995//chlorophyll biosynthetic process;GO:0018364//peptidyl-…	--
Unigene0012024	0	0	0	111	86	73	0	0	0	12.281	10.359	10.596	0.001	11.0787	13.4355	6.04e-13	3.36e-11	--	-	-	-	-	-	-	-	-	--
Unigene0010597	87	73	71	0	0	0	22.857	19.613	17.774	0	0	0	20.0813	0.001	-14.2936	6.29e-13	3.49e-11	--	-	-	-	-	-	-	-	-	--
Unigene0007776	78	146	115	11	13	21	3.665	7.015	5.149	0.384	0.494	0.961	5.27633	0.613	-3.10558	6.38e-13	3.53e-11	tm-2	KAH6755694.1 hypothetical protein C2S53_009956 [Perilla frutescens var. hirtella] [Perilla frutescens]	-	-	-	-	-	GO:0043531//ADP binding	-	--
Unigene0000450	2622	3098	2962	1698	1712	1642	101.6	122.762	109.366	48.863	53.632	61.989	111.243	54.828	-1.02073	6.45e-13	3.57e-11	AGO2	KAH6756934.1 hypothetical protein C2S53_012338 [Perilla frutescens var. hirtella] [Perilla frutescens]	-	-	-	-	GO:0009523//photosystem II;GO:0009654//photosystem II oxygen evolving complex	GO:0003676//nucleic acid binding;GO:0005515//protein binding;GO:0010242//oxygen evolving activity	GO:0015979//photosynthesis	--
Unigene0003029	82	84	72	1	2	0	4.288	4.492	3.588	0.039	0.085	0	4.12267	0.0413333	-6.64013	6.84e-13	3.77e-11	Os03g0733400	XP_043807671.1 zinc finger BED domain-containing protein RICESLEEPER 2-like [Manihot esculenta]	-	-	-	-	-	GO:0003677//DNA binding;GO:0046983//protein dimerization activity	-	--
Unigene0018825	87	73	66	14	11	11	12.403	10.642	8.965	1.482	1.268	1.528	10.67	1.426	-2.90351	6.9e-13	3.8e-11	--	PIN08552.1 hypothetical protein CDL12_18870 [Handroanthus impetiginosus]	-	-	-	-	-	GO:0005506//iron ion binding;GO:0016491//oxidoreductase activity	GO:0008610//lipid biosynthetic process	--
Unigene0030601	269	296	300	667	853	663	15.076	16.965	16.021	27.762	38.65	36.202	16.0207	34.2047	1.09426	7.03e-13	3.86e-11	EP3	KAH6809249.1 carrot EP3-3 chitinase-like protein [Perilla frutescens var. frutescens] [Perilla frutescens]	Metabolism;Metabolism	Global and overview maps;Carbohydrate metabolism	ko01100//Metabolic pathways;ko00520//Amino sugar and nucleotide sugar metabolism	K01183;K01183	-	GO:0004568//chitinase activity;GO:0008061//chitin binding	GO:0006032//chitin catabolic process;GO:0016998//cell wall macromolecule catabolic process	--
Unigene0027673	84	65	80	0	0	0	3.461	2.738	3.14	0	0	0	3.113	0.001	-11.6041	7.18e-13	3.94e-11	--	-	-	-	-	-	-	-	-	--
Unigene0026711	31234	18225	23171	77611	67538	51284	1908.57	1138.86	1349.15	3521.99	3336.47	3053.13	1465.53	3303.86	1.17273	7.3e-13	4e-11	co-2	KAH6780791.1 hypothetical protein C2S52_012028 [Perilla frutescens var. hirtella] [Perilla frutescens]	Metabolism;Metabolism;Metabolism;Metabolism	Global and overview maps;Global and overview maps;Amino acid metabolism;Biosynthesis of other secondary metabolites	ko01100//Metabolic pathways;ko01110//Biosynthesis of secondary metabolites;ko00350//Tyrosine metabolism;ko00950//Isoquinoline alkaloid biosynthesis	K00422;K00422;K00422;K00422	-	GO:0004097//catechol oxidase activity;GO:0016491//oxidoreductase activity	-	--
Unigene0023464	79	80	66	0	0	0	14.735	15.26	11.73	0	0	0	13.9083	0.001	-13.7637	8.22e-13	4.48e-11	MORF3	KAH6816786.1 hypothetical protein C2S51_021606 [Perilla frutescens var. frutescens] [Perilla frutescens]	-	-	-	-	-	-	-	--
Unigene0023051	527	435	533	242	252	141	44.374	37.457	42.764	15.133	17.154	11.567	41.5317	14.618	-1.50647	8.63e-13	4.68e-11	CYP94B1	KAH6794696.1 cytochrome P450 [Perilla frutescens var. hirtella] [Perilla frutescens]	-	-	-	-	GO:0005575//cellular_component;GO:0005622//intracellular anatomical structure;GO:0005737//cytoplasm;GO:0005783//endoplasmic reticulum;GO:0005789//endoplasmic reticulum membrane;GO:0012505//endomembrane system;GO:0016020//membrane;GO:0016021//integral component of membrane;GO:0031224//intrinsic component of membrane;GO:0031984//organelle subcompartment;GO:0042175//nuclear outer membrane-endoplasmi…	GO:0003674//molecular_function;GO:0003824//catalytic activity;GO:0004497//monooxygenase activity;GO:0005488//binding;GO:0005506//iron ion binding;GO:0016491//oxidoreductase activity;GO:0016705//oxidoreductase activity, acting on paired donors, with incorporation or reduction of molecular oxygen;GO:0020037//heme binding;GO:0043167//ion binding;GO:0043169//cation binding;GO:0046872//metal ion bindi…	GO:0008150//biological_process;GO:0008152//metabolic process	--
Unigene0037258	150	175	165	66	52	56	8.219	9.806	8.615	2.686	2.303	2.989	8.88	2.65933	-1.7395	8.69e-13	4.71e-11	DET2	KAH6761951.1 3-oxo-5-alpha-steroid 4-dehydrogenase family protein [Perilla frutescens var. hirtella] [Perilla frutescens]	-	-	-	-	-	GO:0016627//oxidoreductase activity, acting on the CH-CH group of donors	GO:0006629//lipid metabolic process	--
Unigene0026440	64	71	68	5	10	9	3.756	4.261	3.802	0.218	0.474	0.515	3.93967	0.402333	-3.29161	9.3e-13	5.02e-11	--	-	-	-	-	-	-	-	-	--
Unigene0016390	5944	4764	8118	26364	19782	12735	1242.4	1018.3	1616.83	4092.38	3342.8	2593.36	1292.51	3342.85	1.3709	9.98e-13	5.39e-11	--	-	-	-	-	-	GO:0045095//keratin filament	GO:0020037//heme binding	GO:0017004//cytochrome complex assembly	--
Unigene0035634	74	132	106	21	20	17	10.026	18.29	13.685	2.113	2.191	2.244	14.0003	2.18267	-2.6813	1.01e-12	5.45e-11	UGT85A24	KAH6773250.1 UDP-glucosyl transferase 85A2 [Perilla frutescens var. frutescens] [Perilla frutescens]	-	-	-	-	-	-	-	--
Unigene0013554	272	220	294	794	779	494	29.647	24.522	30.535	64.271	68.645	52.459	28.2347	61.7917	1.12994	1.02e-12	5.5e-11	--	XP_042034088.1 uncharacterized protein LOC121780555 isoform X4 [Salvia splendens]	-	-	-	-	-	-	-	--
Unigene0025461	1	0	2	109	99	67	0.102	0	0.194	8.259	8.166	6.66	0.0986667	7.695	6.28521	1.02e-12	5.5e-11	WRKY76	XP_022004259.1 probable WRKY transcription factor 40 [Helianthus annuus]	-	-	-	-	-	GO:0003700//DNA-binding transcription factor activity;GO:0043565//sequence-specific DNA binding	GO:0006355//regulation of transcription, DNA-templated	WRKY
Unigene0024029	0	0	0	106	97	60	0	0	0	8.873	8.839	6.589	0.001	8.10033	12.9838	1.07e-12	5.74e-11	--	-	-	-	-	-	-	-	-	--
Unigene0023371	130	145	132	387	377	269	7.517	8.574	7.273	16.619	17.624	15.155	7.788	16.466	1.08017	1.12e-12	5.98e-11	EMB2001	KAH6805108.1 P-loop containing nucleoside triphosphate hydrolases superfamily protein [Perilla frutescens var. frutescens] [Perilla frutescens]	-	-	-	-	GO:0005575//cellular_component;GO:0005622//intracellular anatomical structure;GO:0005737//cytoplasm	GO:0000166//nucleotide binding;GO:0001882//nucleoside binding;GO:0001883//purine nucleoside binding;GO:0003674//molecular_function;GO:0003924//GTPase activity;GO:0005488//binding;GO:0005525//GTP binding;GO:0017076//purine nucleotide binding;GO:0019001//guanyl nucleotide binding;GO:0019843//rRNA binding;GO:0032549//ribonucleoside binding;GO:0032550//purine ribonucleoside binding;GO:0032553//ribonu…	GO:0006400//tRNA modification;GO:0042254//ribosome biogenesis	--
Unigene0028809	1	2	3	73	109	48	0.213	0.436	0.61	11.57	18.806	9.98	0.419667	13.452	5.00243	1.14e-12	6.06e-11	--	-	-	-	-	-	-	-	-	--
Unigene0030332	61	71	91	0	0	0	13.463	16.024	19.137	0	0	0	16.208	0.001	-13.9844	1.16e-12	6.17e-11	--	-	-	-	-	-	-	GO:0016829//lyase activity	-	--
Unigene0036898	1447	2033	2214	748	853	817	134.685	193.513	196.365	51.705	64.189	74.089	174.854	63.3277	-1.46525	1.17e-12	6.22e-11	RHD3	KAH6826687.1 hypothetical protein C2S53_005693 [Perilla frutescens var. hirtella] [Perilla frutescens]	-	-	-	-	-	-	-	--
Unigene0012966	2354	2203	2236	1530	1368	875	609.431	583.249	551.601	294.166	286.328	220.703	581.427	267.066	-1.1224	1.2e-12	6.36e-11	--	KAH6807549.1 hypothetical protein C2S51_028657 [Perilla frutescens var. frutescens] [Perilla frutescens]	-	-	-	-	-	-	-	--
Unigene0004232	436	504	465	300	201	177	20.602	24.354	20.936	10.527	7.678	8.148	21.964	8.78433	-1.32214	1.24e-12	6.59e-11	CPS3	A0A1X9IRT6.1 RecName: Full=Probably inactive copalyl diphosphate synthase 3; Short=IrCPS3; AltName: Full=Probably inactive diterpene synthase 7; Short=IrTPS7 [Isodon rubescens]	Metabolism;Metabolism;Metabolism	Global and overview maps;Global and overview maps;Metabolism of terpenoids and polyketides	ko01100//Metabolic pathways;ko01110//Biosynthesis of secondary metabolites;ko00904//Diterpenoid biosynthesis	K04120;K04120;K04120	-	GO:0000287//magnesium ion binding;GO:0010333//terpene synthase activity;GO:0016829//lyase activity	-	--
Unigene0031500	2349	1475	2226	5925	5455	4077	137.45	88.263	124.115	257.475	258.058	232.427	116.609	249.32	1.09632	1.26e-12	6.67e-11	mtnN	KAH6790898.1 Phosphorylase superfamily protein [Perilla frutescens var. frutescens] [Perilla frutescens]	-	-	-	-	-	GO:0003824//catalytic activity;GO:0008782//adenosylhomocysteine nucleosidase activity;GO:0008930//methylthioadenosine nucleosidase activity	GO:0009116//nucleoside metabolic process;GO:0009234//menaquinone biosynthetic process;GO:0019509//L-methionine salvage from methylthioadenosine	--
Unigene0035825	307	307	313	187	153	135	14.067	14.385	13.666	6.363	5.668	6.027	14.0393	6.01933	-1.2218	1.27e-12	6.73e-11	--	KAH6766969.1 hypothetical protein C2S52_017952 [Perilla frutescens var. hirtella] [Perilla frutescens]	-	-	-	-	GO:0005575//cellular_component;GO:0005622//intracellular anatomical structure;GO:0043226//organelle;GO:0043227//membrane-bounded organelle;GO:0043229//intracellular organelle;GO:0043231//intracellular membrane-bounded organelle	GO:0003674//molecular_function;GO:0003676//nucleic acid binding;GO:0003723//RNA binding;GO:0003824//catalytic activity;GO:0004518//nuclease activity;GO:0004519//endonuclease activity;GO:0005488//binding;GO:0016787//hydrolase activity;GO:0016788//hydrolase activity, acting on ester bonds;GO:0097159//organic cyclic compound binding;GO:1901363//heterocyclic compound binding	GO:0006139//nucleobase-containing compound metabolic process;GO:0006725//cellular aromatic compound metabolic process;GO:0006807//nitrogen compound metabolic process;GO:0008150//biological_process;GO:0008152//metabolic process;GO:0009451//RNA modification;GO:0009987//cellular process;GO:0016070//RNA metabolic process;GO:0034641//cellular nitrogen compound metabolic process;GO:0043170//macromolecu…	--
Unigene0027401	2	2	1	90	56	64	0.355	0.363	0.169	11.86	8.034	11.064	0.295667	10.3193	5.12523	1.34e-12	7.09e-11	--	-	-	-	-	-	-	-	-	--
Unigene0019661	8	11	0	94	103	93	0.825	1.16	0	7.2	8.589	9.346	0.661667	8.37833	3.66249	1.35e-12	7.12e-11	ASK3	KAH6789193.1 hypothetical protein C2S51_004199 [Perilla frutescens var. frutescens] [Perilla frutescens]	Genetic Information Processing;Genetic Information Processing	Folding, sorting and degradation;Folding, sorting and degradation	ko04141//Protein processing in endoplasmic reticulum;ko04120//Ubiquitin mediated proteolysis	K03094;K03094	-	-	GO:0006511//ubiquitin-dependent protein catabolic process	--
Unigene0034016	150	246	208	74	40	28	19.207	32.212	25.378	7.037	4.141	3.493	25.599	4.89033	-2.38808	1.39e-12	7.33e-11	--	-	-	-	-	-	-	-	-	--
Unigene0035093	94	89	87	18	21	20	15.2	14.717	13.405	2.162	2.745	3.151	14.4407	2.686	-2.42661	1.41e-12	7.39e-11	--	PIN26165.1 hypothetical protein CDL12_01088 [Handroanthus impetiginosus]	-	-	-	-	-	-	-	--
Unigene0013627	0	0	0	77	89	82	0	0	0	27.002	33.976	37.724	0.001	32.9007	15.0058	1.49e-12	7.76e-11	--	KAH6826687.1 hypothetical protein C2S53_005693 [Perilla frutescens var. hirtella] [Perilla frutescens]	-	-	-	-	-	-	GO:0046677//response to antibiotic	--
Unigene0030077	183	199	212	478	532	403	27.066	30.098	29.877	52.502	63.612	58.07	29.0137	58.0613	1.00085	1.49e-12	7.77e-11	--	PIN12128.1 hypothetical protein CDL12_15268 [Handroanthus impetiginosus]	-	-	-	-	-	-	-	--
Unigene0021365	0	0	0	80	93	73	0	0	0	15.133	19.151	18.116	0.001	17.4667	14.0923	1.56e-12	8.12e-11	At5g47570	XP_042031879.1 NADH dehydrogenase [ubiquinone] 1 beta subcomplex subunit 8, mitochondrial-like [Salvia splendens]	-	-	-	-	-	-	-	--
Unigene0008359	11503	9448	13728	4893	6458	4476	338.427	284.259	384.854	106.908	153.607	128.3	335.847	129.605	-1.37368	1.58e-12	8.23e-11	PDR2	QVT92318.1 ABC transporter [Salvia miltiorrhiza]	-	-	-	-	GO:0005575//cellular_component;GO:0005887//integral component of plasma membrane;GO:0009380//excinuclease repair complex;GO:0009898//cytoplasmic side of plasma membrane;GO:0016020//membrane;GO:0016021//integral component of membrane;GO:0043190//ATP-binding cassette (ABC) transporter complex;GO:0055051//ATP-binding cassette (ABC) transporter complex, integrated substrate binding;GO:0055052//ATP-bi…	GO:0003674//molecular_function;GO:0003924//GTPase activity;GO:0005260//intracellularly ATP-gated chloride channel activity;GO:0005319//lipid transporter activity;GO:0005524//ATP binding;GO:0005525//GTP binding;GO:0009381//excinuclease ABC activity;GO:0015220//choline transmembrane transporter activity;GO:0015221//lipopolysaccharide transmembrane transporter activity;GO:0015412//ABC-type molybdate…	GO:0000910//cytokinesis;GO:0002949//tRNA threonylcarbamoyladenosine modification;GO:0006289//nucleotide-excision repair;GO:0006576//cellular biogenic amine metabolic process;GO:0006810//transport;GO:0006817//phosphate ion transport;GO:0006824//cobalt ion transport;GO:0006869//lipid transport;GO:0007601//visual perception;GO:0008150//biological_process;GO:0008272//sulfate transport;GO:0015675//nic…	--
Unigene0034673	205	243	212	83	66	87	10.466	12.687	10.313	3.147	2.724	4.327	11.1553	3.39933	-1.71441	1.61e-12	8.34e-11	A36	KAH6798842.1 Eukaryotic aspartyl protease family protein [Perilla frutescens var. frutescens] [Perilla frutescens]	-	-	-	-	GO:0005575//cellular_component;GO:0005886//plasma membrane;GO:0016020//membrane;GO:0031224//intrinsic component of membrane;GO:0031225//anchored component of membrane;GO:0031226//intrinsic component of plasma membrane;GO:0046658//anchored component of plasma membrane;GO:0071944//cell periphery	GO:0003674//molecular_function;GO:0003824//catalytic activity;GO:0004175//endopeptidase activity;GO:0004190//aspartic-type endopeptidase activity;GO:0008233//peptidase activity;GO:0016787//hydrolase activity;GO:0070001//aspartic-type peptidase activity;GO:0140096//catalytic activity, acting on a protein	GO:0006508//proteolysis;GO:0006807//nitrogen compound metabolic process;GO:0008150//biological_process;GO:0008152//metabolic process;GO:0009056//catabolic process;GO:0009057//macromolecule catabolic process;GO:0019538//protein metabolic process;GO:0030163//protein catabolic process;GO:0043170//macromolecule metabolic process;GO:0044238//primary metabolic process;GO:0071704//organic substance meta…	--
Unigene0011997	150	130	131	420	367	268	11.395	10.099	9.482	23.695	22.539	19.835	10.3253	22.023	1.09282	1.7e-12	8.79e-11	--	KAH6758275.1 hypothetical protein C2S51_018510 [Perilla frutescens var. frutescens] [Perilla frutescens]	-	-	-	-	-	-	-	--
Unigene0003027	0	0	0	76	102	71	0	0	0	4.116	6.014	5.045	0.001	5.05833	12.3044	1.73e-12	8.92e-11	Os03g0733400	XP_043807671.1 zinc finger BED domain-containing protein RICESLEEPER 2-like [Manihot esculenta]	-	-	-	-	-	GO:0003677//DNA binding;GO:0046983//protein dimerization activity	-	--
Unigene0040840	3460	2815	2712	2061	1793	1451	215.88	179.613	161.236	95.499	90.443	88.204	185.576	91.382	-1.02203	1.78e-12	9.14e-11	GH3.1	KAH6773120.1 Auxin-responsive GH3 family protein [Perilla frutescens var. frutescens] [Perilla frutescens]	Environmental Information Processing	Signal transduction	ko04075//Plant hormone signal transduction	K14487	-	-	-	--
Unigene0018667	892	1099	956	628	378	412	130.166	164.003	132.93	68.057	44.595	58.575	142.366	57.0757	-1.31866	1.81e-12	9.29e-11	YAB5	KAH6803240.1 plant-specific transcription factor YABBY family protein [Perilla frutescens var. frutescens] [Perilla frutescens]	-	-	-	-	GO:0005575//cellular_component;GO:0005622//intracellular anatomical structure;GO:0005634//nucleus;GO:0043226//organelle;GO:0043227//membrane-bounded organelle;GO:0043229//intracellular organelle;GO:0043231//intracellular membrane-bounded organelle	GO:0003674//molecular_function;GO:0005488//binding;GO:0043167//ion binding;GO:0043169//cation binding;GO:0046872//metal ion binding	GO:0007165//signal transduction;GO:0007275//multicellular organism development;GO:0008150//biological_process;GO:0032501//multicellular organismal process;GO:0032502//developmental process;GO:0048856//anatomical structure development	YABBY
Unigene0039460	63	72	72	0	0	0	14.079	16.455	15.332	0	0	0	15.2887	0.001	-13.9002	1.82e-12	9.34e-11	MYB92	XP_042007629.1 transcription factor MYB53-like [Salvia splendens]	-	-	-	-	-	-	-	MYB_related
Unigene0019689	61	74	73	0	0	0	7.089	8.795	8.084	0	0	0	7.98933	0.001	-12.9639	1.82e-12	9.34e-11	--	-	-	-	-	-	-	-	-	--
Unigene0037265	6	0	2	62	84	72	0.436	0	0.138	3.344	4.932	5.095	0.191333	4.457	4.54191	1.87e-12	9.57e-11	--	KAF7823637.1 retroelement pol polyprotein-like [Senna tora]	-	-	-	-	-	-	GO:0015074//DNA integration	--
Unigene0030159	222	262	282	72	84	97	4.773	5.76	5.777	1.15	1.46	2.032	5.43667	1.54733	-1.81294	1.92e-12	9.8e-11	RE1	XP_027769493.1 uncharacterized protein LOC114075238 [Solanum pennellii]	-	-	-	-	GO:0016020//membrane;GO:0019028//viral capsid;GO:0044219//host cell plasmodesma	GO:0003676//nucleic acid binding;GO:0008270//zinc ion binding	GO:0015074//DNA integration;GO:0046740//transport of virus in host, cell to cell	--
Unigene0014430	661	561	1071	320	278	208	11.496	9.978	17.75	4.133	3.909	3.525	13.0747	3.85567	-1.76172	2.05e-12	1.04e-10	ndhD	XP_043612459.1 NAD(P)H-quinone oxidoreductase chain 4, chloroplastic [Erigeron canadensis]	Metabolism;Metabolism	Global and overview maps;Energy metabolism	ko01100//Metabolic pathways;ko00190//Oxidative phosphorylation	K05575;K05575	GO:0000314//organellar small ribosomal subunit;GO:0005840//ribosome;GO:0009507//chloroplast;GO:0009538//photosystem I reaction center;GO:0016020//membrane;GO:0022627//cytosolic small ribosomal subunit;GO:0030964//NADH dehydrogenase complex	GO:0003735//structural constituent of ribosome;GO:0005451//monovalent cation:proton antiporter activity;GO:0005506//iron ion binding;GO:0008137//NADH dehydrogenase (ubiquinone) activity;GO:0008863//formate dehydrogenase (NAD+) activity;GO:0009055//electron transfer activity;GO:0009973//adenylyl-sulfate reductase activity;GO:0016002//sulfite reductase activity;GO:0016651//oxidoreductase activity, …	GO:0006085//acetyl-CoA biosynthetic process;GO:0006412//translation;GO:0006790//sulfur compound metabolic process;GO:0009773//photosynthetic electron transport in photosystem I;GO:0015948//methanogenesis;GO:0019420//dissimilatory sulfate reduction;GO:0019684//photosynthesis, light reaction;GO:0042426//choline catabolic process;GO:0043687//post-translational protein modification;GO:0045333//cellul…	--
Unigene0038502	0	0	0	92	78	67	0	0	0	4.542	4.192	4.34	0.001	4.358	12.0895	2.08e-12	1.05e-10	VIL3	XP_041995023.1 VIN3-like protein 1 isoform X1 [Salvia splendens]	-	-	-	-	-	-	-	--
Unigene0001844	78	48	101	0	0	0	7.381	4.645	9.107	0	0	0	7.04433	0.001	-12.7822	2.09e-12	1.06e-10	--	-	-	-	-	-	-	-	-	--
Unigene0035239	155	128	122	51	27	31	17.415	14.707	13.062	4.256	2.453	3.393	15.0613	3.36733	-2.16117	2.11e-12	1.07e-10	GLUA2	KAH6755356.1 RmlC-like cupins superfamily protein [Perilla frutescens var. hirtella] [Perilla frutescens]	-	-	-	-	-	GO:0010309//acireductone dioxygenase [iron(II)-requiring] activity	-	--
Unigene0032746	146	148	130	52	52	40	7.775	8.06	6.597	2.057	2.239	2.075	7.47733	2.12367	-1.81597	2.16e-12	1.09e-10	Os09g0345700	KAH6788751.1 kinase 3 [Perilla frutescens var. frutescens] [Perilla frutescens]	Metabolism;Metabolism	Global and overview maps;Metabolism of cofactors and vitamins	ko01100//Metabolic pathways;ko00760//Nicotinate and nicotinamide metabolism	K00858;K00858	GO:0005575//cellular_component;GO:0005622//intracellular anatomical structure;GO:0005737//cytoplasm;GO:0005739//mitochondrion;GO:0005759//mitochondrial matrix;GO:0005829//cytosol;GO:0031974//membrane-enclosed lumen;GO:0043226//organelle;GO:0043227//membrane-bounded organelle;GO:0043229//intracellular organelle;GO:0043231//intracellular membrane-bounded organelle;GO:0043233//organelle lumen;GO:007…	GO:0000166//nucleotide binding;GO:0003674//molecular_function;GO:0003723//RNA binding;GO:0003824//catalytic activity;GO:0003951//NAD+ kinase activity;GO:0005102//signaling receptor binding;GO:0005488//binding;GO:0005515//protein binding;GO:0005524//ATP binding;GO:0008270//zinc ion binding;GO:0016301//kinase activity;GO:0016740//transferase activity;GO:0016772//transferase activity, transferring p…	GO:0006096//glycolytic process;GO:0006139//nucleobase-containing compound metabolic process;GO:0006259//DNA metabolic process;GO:0006725//cellular aromatic compound metabolic process;GO:0006739//NADP metabolic process;GO:0006741//NADP biosynthetic process;GO:0006753//nucleoside phosphate metabolic process;GO:0006793//phosphorus metabolic process;GO:0006796//phosphate-containing compound metabolic…	--
Unigene0029620	519	562	553	1277	1165	1392	17.091	18.926	17.353	31.231	31.017	44.661	17.79	35.6363	1.00228	2.22e-12	1.12e-10	RIBA1	KAH6789950.1 GTP cyclohydrolase II [Perilla frutescens var. frutescens] [Perilla frutescens]	Metabolism;Metabolism;Metabolism;Metabolism	Global and overview maps;Global and overview maps;Metabolism of cofactors and vitamins;Metabolism of cofactors and vitamins	ko01100//Metabolic pathways;ko01110//Biosynthesis of secondary metabolites;ko00790//Folate biosynthesis;ko00740//Riboflavin metabolism	K14652;K14652;K14652;K14652	GO:0005739//mitochondrion;GO:0005747//mitochondrial respiratory chain complex I	GO:0003935//GTP cyclohydrolase II activity;GO:0008686//3,4-dihydroxy-2-butanone-4-phosphate synthase activity	GO:0009231//riboflavin biosynthetic process	--
Unigene0031429	24	20	30	125	112	107	1.612	1.374	1.92	6.235	6.082	7.002	1.63533	6.43967	1.9774	2.35e-12	1.18e-10	RPS27B	KAF5954918.1 hypothetical protein HYC85_007774 [Camellia sinensis]	Genetic Information Processing	Translation	ko03010//Ribosome	K02978	GO:0005840//ribosome	GO:0003735//structural constituent of ribosome	GO:0006412//translation	--
Unigene0019242	476	437	487	304	260	192	38.115	35.785	37.158	18.078	16.832	14.979	37.0193	16.6297	-1.15452	2.43e-12	1.22e-10	--	KAH6813260.1 transport/golgi organization-like protein [Perilla frutescens var. frutescens] [Perilla frutescens]	-	-	-	-	GO:0005575//cellular_component;GO:0005622//intracellular anatomical structure;GO:0005634//nucleus;GO:0043226//organelle;GO:0043227//membrane-bounded organelle;GO:0043229//intracellular organelle;GO:0043231//intracellular membrane-bounded organelle	GO:0005515//protein binding	GO:0006139//nucleobase-containing compound metabolic process;GO:0006351//transcription, DNA-templated;GO:0006355//regulation of transcription, DNA-templated;GO:0006725//cellular aromatic compound metabolic process;GO:0006807//nitrogen compound metabolic process;GO:0008150//biological_process;GO:0008152//metabolic process;GO:0009058//biosynthetic process;GO:0009059//macromolecule biosynthetic proc…	--
Unigene0036805	63	76	62	13	9	7	9.722	11.994	9.117	1.49	1.123	1.052	10.2777	1.22167	-3.07259	2.53e-12	1.26e-10	--	-	-	-	-	-	GO:0005737//cytoplasm	GO:0004824//lysine-tRNA ligase activity	GO:0006430//lysyl-tRNA aminoacylation	--
Unigene0005193	58	50	52	3	3	1	12.881	11.355	11.004	0.495	0.539	0.216	11.7467	0.416667	-4.81721	2.57e-12	1.28e-10	R1B-12	XP_042049773.1 putative late blight resistance protein homolog R1B-12 [Salvia splendens]	-	-	-	-	-	GO:0005515//protein binding	-	--
Unigene0008895	246	391	348	97	112	115	13.13	21.341	17.698	3.845	4.833	5.98	17.3897	4.886	-1.8315	2.61e-12	1.3e-10	NPF2.9	KAH6781569.1 Major facilitator superfamily protein [Perilla frutescens var. frutescens] [Perilla frutescens]	-	-	-	-	GO:0016020//membrane	GO:0022857//transmembrane transporter activity	GO:0055085//transmembrane transport	--
Unigene0030983	362	420	422	226	203	197	26.77	31.762	29.736	12.412	12.136	14.193	29.4227	12.9137	-1.18803	2.74e-12	1.36e-10	--	KAH6759078.1 transmembrane protein [Perilla frutescens var. frutescens] [Perilla frutescens]	-	-	-	-	-	-	-	--
Unigene0010889	577	580	565	379	362	266	19.443	19.986	18.141	9.484	9.862	8.733	19.19	9.35967	-1.03583	2.74e-12	1.36e-10	--	KAH6800957.1 hypothetical protein C2S52_001421 [Perilla frutescens var. hirtella] [Perilla frutescens]	-	-	-	-	-	-	-	--
Unigene0001134	3	1	0	76	65	82	0.188	0.064	0	3.532	3.289	5	0.084	3.94033	5.55178	2.77e-12	1.37e-10	TRANS11	XP_041994266.1 phospho-N-acetylmuramoyl-pentapeptide-transferase homolog isoform X1 [Salvia splendens]	Metabolism	Global and overview maps	ko01100//Metabolic pathways	K01000	GO:0016021//integral component of membrane	GO:0008963//phospho-N-acetylmuramoyl-pentapeptide-transferase activity	GO:0009252//peptidoglycan biosynthetic process	--
Unigene0038998	1	3	1	81	83	46	0.033	0.1	0.031	1.97	2.197	1.467	0.0546667	1.878	5.10239	2.77e-12	1.37e-10	RE1	KAG6487672.1 hypothetical protein ZIOFF_056263 [Zingiber officinale]	-	-	-	-	-	GO:0003676//nucleic acid binding;GO:0005524//ATP binding	GO:0015074//DNA integration	--
Unigene0031720	9	9	19	101	92	77	0.631	0.645	1.269	5.259	5.215	5.26	0.848333	5.24467	2.62815	2.83e-12	1.4e-10	--	KAH6833085.1 hypothetical protein C2S53_005723 [Perilla frutescens var. hirtella] [Perilla frutescens]	-	-	-	-	-	GO:0005515//protein binding	-	--
Unigene0031365	17	25	21	122	106	87	1.345	2.022	1.583	7.166	6.778	6.704	1.65	6.88267	2.0605	2.94e-12	1.45e-10	RPS3	YP_009242005.1 ribosomal protein S3 [Oryza minuta]	Genetic Information Processing	Translation	ko03010//Ribosome	K02982	-	-	-	--
Unigene0003145	56	71	73	0	0	0	5.661	7.34	7.032	0	0	0	6.67767	0.001	-12.7051	2.96e-12	1.46e-10	--	-	-	-	-	-	-	-	-	--
Unigene0010272	0	0	0	60	116	78	0	0	0	2.983	6.279	5.088	0.001	4.78333	12.2238	3.04e-12	1.49e-10	--	KAH6815325.1 hypothetical protein C2S51_020145 [Perilla frutescens var. frutescens] [Perilla frutescens]	-	-	-	-	-	GO:0008234//cysteine-type peptidase activity	GO:0006508//proteolysis	--
Unigene0008037	75	49	85	0	0	0	20.902	13.965	22.572	0	0	0	19.1463	0.001	-14.2248	3.1e-12	1.52e-10	--	-	-	-	-	-	-	-	-	--
Unigene0005101	15	14	17	139	94	68	1.026	0.98	1.109	7.064	5.2	4.534	1.03833	5.59933	2.43099	3.19e-12	1.56e-10	At1g25520	XP_012846245.1 PREDICTED: GDT1-like protein 4 [Erythranthe guttata]	-	-	-	-	-	-	-	--
Unigene0002214	372	436	447	234	227	197	12.4	14.862	14.198	5.793	6.117	6.398	13.82	6.10267	-1.17925	3.19e-12	1.56e-10	EAP3	KAH6769241.1 hypothetical protein C2S51_014577 [Perilla frutescens var. frutescens] [Perilla frutescens]	-	-	-	-	GO:0005575//cellular_component;GO:0005622//intracellular anatomical structure;GO:0005737//cytoplasm;GO:0005829//cytosol;GO:0016020//membrane	GO:0004379//glycylpeptide N-tetradecanoyltransferase activity;GO:0022857//transmembrane transporter activity	GO:0006464//cellular protein modification process;GO:0006807//nitrogen compound metabolic process;GO:0006810//transport;GO:0006886//intracellular protein transport;GO:0008104//protein localization;GO:0008150//biological_process;GO:0008152//metabolic process;GO:0009987//cellular process;GO:0015031//protein transport;GO:0015833//peptide transport;GO:0016043//cellular component organization;GO:00165…	--
Unigene0028405	3	2	4	76	55	51	0.532	0.362	0.675	10.003	7.88	8.806	0.523	8.89633	4.08833	3.36e-12	1.64e-10	NRPB8A	KAH6770359.1 RNA polymerase Rpb8 [Perilla frutescens var. hirtella] [Perilla frutescens]	Genetic Information Processing	Transcription	ko03020//RNA polymerase	K03016	GO:0000428//DNA-directed RNA polymerase complex;GO:0005575//cellular_component;GO:0005622//intracellular anatomical structure;GO:0005634//nucleus;GO:0005654//nucleoplasm;GO:0005665//RNA polymerase II, core complex;GO:0005666//RNA polymerase III complex;GO:0005730//nucleolus;GO:0005736//RNA polymerase I complex;GO:0016591//RNA polymerase II, holoenzyme;GO:0030880//RNA polymerase complex;GO:0031974…	GO:0003674//molecular_function;GO:0003676//nucleic acid binding;GO:0003677//DNA binding;GO:0003697//single-stranded DNA binding;GO:0003824//catalytic activity;GO:0003899//DNA-directed 5'-3' RNA polymerase activity;GO:0005488//binding;GO:0016740//transferase activity;GO:0016772//transferase activity, transferring phosphorus-containing groups;GO:0016779//nucleotidyltransferase activity;GO:0034062//…	GO:0006139//nucleobase-containing compound metabolic process;GO:0006351//transcription, DNA-templated;GO:0006360//transcription by RNA polymerase I;GO:0006366//transcription by RNA polymerase II;GO:0006383//transcription by RNA polymerase III;GO:0006725//cellular aromatic compound metabolic process;GO:0006807//nitrogen compound metabolic process;GO:0008150//biological_process;GO:0008152//metaboli…	--
Unigene0033264	291	274	305	159	154	115	18.093	17.422	18.07	7.342	7.741	6.966	17.8617	7.34967	-1.28112	3.42e-12	1.67e-10	R1B-12	KAH6829273.1 hypothetical protein C2S53_011366 [Perilla frutescens var. hirtella] [Perilla frutescens]	-	-	-	-	-	-	-	--
Unigene0027314	634	538	691	338	356	286	37.5	32.542	38.945	14.847	17.023	16.481	36.329	16.117	-1.17254	3.6e-12	1.76e-10	ycf2-A	AEK71820.1 hypothetical chloroplast RF2 [Hedyosmum mexicanum]	-	-	-	-	-	-	-	--
Unigene0024068	72	68	39	5	2	2	9.449	9.126	4.877	0.487	0.212	0.256	7.81733	0.318333	-4.61807	3.75e-12	1.83e-10	--	XP_020258488.1 uncharacterized protein LOC109834881 [Asparagus officinalis]	-	-	-	-	-	-	-	--
Unigene0030423	21	16	23	118	122	79	3.876	3.02	4.045	16.176	18.206	14.207	3.647	16.1963	2.15089	4.36e-12	2.12e-10	PBL3	THG06959.1 hypothetical protein TEA_022874 [Camellia sinensis var. sinensis] [Camellia sinensis]	-	-	-	-	-	GO:0004672//protein kinase activity	GO:0006468//protein phosphorylation	--
Unigene0034546	15	25	20	125	93	101	0.673	1.146	0.854	4.162	3.371	4.412	0.891	3.98167	2.15988	4.42e-12	2.14e-10	--	KAH6762103.1 hypothetical protein C2S52_019536 [Perilla frutescens var. hirtella] [Perilla frutescens]	-	-	-	-	-	GO:0003676//nucleic acid binding;GO:0003677//DNA binding;GO:0004803//transposase activity;GO:0008270//zinc ion binding	GO:0006313//transposition, DNA-mediated	--
Unigene0034795	0	0	0	68	77	79	0	0	0	6.067	7.479	9.247	0.001	7.59767	12.8913	4.52e-12	2.19e-10	--	KAH6796634.1 C-CAP/cofactor C-like domain-containing protein [Perilla frutescens var. hirtella] [Perilla frutescens]	-	-	-	-	GO:0000151//ubiquitin ligase complex;GO:0000152//nuclear ubiquitin ligase complex;GO:0005575//cellular_component;GO:0005622//intracellular anatomical structure;GO:0005634//nucleus;GO:0005680//anaphase-promoting complex;GO:0005737//cytoplasm;GO:0005819//spindle;GO:0005829//cytosol;GO:0005856//cytoskeleton;GO:0015630//microtubule cytoskeleton;GO:0031461//cullin-RING ubiquitin ligase complex;GO:0032…	GO:0003674//molecular_function;GO:0005488//binding;GO:0005515//protein binding;GO:0019899//enzyme binding;GO:0031625//ubiquitin protein ligase binding;GO:0044389//ubiquitin-like protein ligase binding	GO:0006464//cellular protein modification process;GO:0006508//proteolysis;GO:0006511//ubiquitin-dependent protein catabolic process;GO:0006807//nitrogen compound metabolic process;GO:0007049//cell cycle;GO:0007275//multicellular organism development;GO:0008150//biological_process;GO:0008152//metabolic process;GO:0009056//catabolic process;GO:0009057//macromolecule catabolic process;GO:0009553//em…	--
Unigene0035074	1205	1143	1312	470	695	469	94	91.182	97.524	27.228	43.831	35.645	94.2353	35.568	-1.40569	4.61e-12	2.23e-10	--	KAH6824745.1 hypothetical protein C2S53_010820 [Perilla frutescens var. hirtella] [Perilla frutescens]	-	-	-	-	-	GO:0005515//protein binding	-	--
Unigene0034282	443	750	555	267	117	126	76.506	132.457	91.331	34.244	16.336	21.2	100.098	23.9267	-2.06472	4.63e-12	2.23e-10	SAT	KAH6809312.1 hypothetical protein C2S51_027095 [Perilla frutescens var. frutescens] [Perilla frutescens]	-	-	-	-	-	GO:0016747//acyltransferase activity, transferring groups other than amino-acyl groups	-	--
Unigene0037053	122	83	103	1	1	0	10.892	7.578	8.762	0.066	0.072	0	9.07733	0.046	-7.62449	4.78e-12	2.3e-10	--	-	-	-	-	-	-	-	-	--
Unigene0033354	1	0	0	135	150	102	0.269	0	0	26.988	32.644	26.751	0.0896667	28.7943	8.327	5.24e-12	2.52e-10	R1B-8	KAH6791390.1 hypothetical protein C2S51_006396 [Perilla frutescens var. frutescens] [Perilla frutescens]	-	-	-	-	-	GO:0043531//ADP binding	-	--
Unigene0036891	79	50	54	6	7	5	6.027	3.901	3.926	0.34	0.432	0.372	4.618	0.381333	-3.59814	5.34e-12	2.56e-10	--	-	-	-	-	-	-	-	-	--
Unigene0031096	566	614	646	398	252	279	36.139	40.092	39.304	18.873	13.008	17.356	38.5117	16.4123	-1.23052	5.5e-12	2.63e-10	F3GT2	KAH6779431.1 hypothetical protein C2S52_010668 [Perilla frutescens var. hirtella] [Perilla frutescens]	Metabolism;Metabolism;Metabolism	Global and overview maps;Global and overview maps;Biosynthesis of other secondary metabolites	ko01100//Metabolic pathways;ko01110//Biosynthesis of secondary metabolites;ko00942//Anthocyanin biosynthesis	K12930;K12930;K12930	-	GO:0008194//UDP-glycosyltransferase activity	-	--
Unigene0034122	87	114	43	1	0	6	13.441	18.011	6.33	0.115	0	0.903	12.594	0.339333	-5.21389	5.66e-12	2.71e-10	--	-	-	-	-	-	-	-	-	--
Unigene0015861	57	78	55	0	0	0	3.693	5.167	3.395	0	0	0	4.085	0.001	-11.9961	5.98e-12	2.85e-10	GIP	XP_042005745.1 secreted RxLR effector protein 161-like [Salvia splendens]	-	-	-	-	-	GO:0003674//molecular_function;GO:0003676//nucleic acid binding;GO:0003824//catalytic activity;GO:0003964//RNA-directed DNA polymerase activity;GO:0004175//endopeptidase activity;GO:0004190//aspartic-type endopeptidase activity;GO:0004518//nuclease activity;GO:0004519//endonuclease activity;GO:0005488//binding;GO:0008233//peptidase activity;GO:0008270//zinc ion binding;GO:0016740//transferase act…	GO:0006139//nucleobase-containing compound metabolic process;GO:0006259//DNA metabolic process;GO:0006278//RNA-dependent DNA biosynthetic process;GO:0006508//proteolysis;GO:0006725//cellular aromatic compound metabolic process;GO:0006807//nitrogen compound metabolic process;GO:0008150//biological_process;GO:0008152//metabolic process;GO:0009058//biosynthetic process;GO:0009059//macromolecule bios…	--
Unigene0020169	69	70	50	0	0	0	8.875	9.208	6.128	0	0	0	8.07033	0.001	-12.9784	6.14e-12	2.92e-10	--	PIM97582.1 hypothetical protein CDL12_29948 [Handroanthus impetiginosus]	-	-	-	-	-	-	-	--
Unigene0005698	53	61	70	0	0	0	5.867	6.905	7.383	0	0	0	6.71833	0.001	-12.7139	6.86e-12	3.25e-10	--	KAH6779907.1 hypothetical protein C2S52_011144 [Perilla frutescens var. hirtella] [Perilla frutescens]	-	-	-	-	-	GO:0008234//cysteine-type peptidase activity	GO:0006508//proteolysis	--
Unigene0000274	60	66	56	0	0	0	18.459	20.764	16.416	0	0	0	18.5463	0.001	-14.1788	7e-12	3.32e-10	--	PIN07118.1 hypothetical protein CDL12_20315 [Handroanthus impetiginosus]	-	-	-	-	-	-	-	--
Unigene0006855	985	843	955	670	469	454	44.136	38.628	40.775	22.295	16.99	19.82	41.1797	19.7017	-1.06361	7.06e-12	3.34e-10	--	XP_042033243.1 uncharacterized protein LOC121779852 [Salvia splendens]	-	-	-	-	-	-	-	--
Unigene0004344	246	201	318	107	101	73	9.699	8.104	11.947	3.133	3.219	2.804	9.91667	3.052	-1.7001	7.06e-12	3.34e-10	ndhF	YP_009162309.1 NADH dehydrogenase subunit 5 [Scutellaria baicalensis]	Metabolism;Metabolism	Global and overview maps;Energy metabolism	ko01100//Metabolic pathways;ko00190//Oxidative phosphorylation	K05577;K05577	GO:0005575//cellular_component;GO:0005622//intracellular anatomical structure;GO:0005737//cytoplasm;GO:0009507//chloroplast;GO:0009534//chloroplast thylakoid;GO:0009535//chloroplast thylakoid membrane;GO:0009536//plastid;GO:0009579//thylakoid;GO:0015934//large ribosomal subunit;GO:0016020//membrane;GO:0016021//integral component of membrane;GO:0031224//intrinsic component of membrane;GO:0031976//…	GO:0003674//molecular_function;GO:0003735//structural constituent of ribosome;GO:0003824//catalytic activity;GO:0003954//NADH dehydrogenase activity;GO:0005451//monovalent cation:proton antiporter activity;GO:0005488//binding;GO:0008137//NADH dehydrogenase (ubiquinone) activity;GO:0016491//oxidoreductase activity;GO:0016651//oxidoreductase activity, acting on NAD(P)H;GO:0016655//oxidoreductase ac…	GO:0006091//generation of precursor metabolites and energy;GO:0006119//oxidative phosphorylation;GO:0006139//nucleobase-containing compound metabolic process;GO:0006163//purine nucleotide metabolic process;GO:0006412//translation;GO:0006725//cellular aromatic compound metabolic process;GO:0006753//nucleoside phosphate metabolic process;GO:0006793//phosphorus metabolic process;GO:0006796//phosphat…	--
Unigene0024210	0	0	0	84	64	63	0	0	0	3.708	3.076	3.649	0.001	3.47767	11.7639	7.08e-12	3.34e-10	--	-	-	-	-	-	-	-	-	--
Unigene0038343	0	2	0	101	143	108	0	0.684	0	25.085	38.663	35.189	0.228	32.979	7.17637	7.17e-12	3.38e-10	R1B-12	XP_042020481.1 putative late blight resistance protein homolog R1A-10 [Salvia splendens]	-	-	-	-	GO:0016021//integral component of membrane	GO:0004129//cytochrome-c oxidase activity	-	--
Unigene0005691	81	42	74	0	0	0	17.496	9.278	15.231	0	0	0	14.0017	0.001	-13.7733	7.59e-12	3.57e-10	--	KAH6769128.1 hypothetical protein C2S51_014464 [Perilla frutescens var. frutescens] [Perilla frutescens]	-	-	-	-	-	GO:0005515//protein binding	-	--
Unigene0014966	40	137	60	0	0	0	6.85	23.991	9.79	0	0	0	13.5437	0.001	-13.7253	7.93e-12	3.73e-10	CRK8	KAH6812426.1 hypothetical protein C2S51_026188 [Perilla frutescens var. frutescens] [Perilla frutescens]	-	-	-	-	-	GO:0004672//protein kinase activity;GO:0005524//ATP binding	GO:0006468//protein phosphorylation	--
Unigene0033845	0	0	0	80	63	64	0	0	0	2.833	2.428	2.973	0.001	2.74467	11.4224	8.38e-12	3.93e-10	--	XP_010690177.1 PREDICTED: uncharacterized protein LOC104903764 [Beta vulgaris subsp. vulgaris] [Beta vulgaris]	-	-	-	-	-	GO:0003676//nucleic acid binding;GO:0004523//RNA-DNA hybrid ribonuclease activity	GO:0009733//response to auxin	--
Unigene0036170	163	152	154	66	65	50	10.32	9.841	9.29	3.103	3.327	3.084	9.817	3.17133	-1.63019	8.57e-12	4.01e-10	LECRKS4	KAH6829488.1 Concanavalin A-like lectin protein kinase family protein [Perilla frutescens var. hirtella] [Perilla frutescens]	-	-	-	-	GO:0005575//cellular_component;GO:0005886//plasma membrane;GO:0016020//membrane;GO:0016021//integral component of membrane;GO:0031224//intrinsic component of membrane;GO:0071944//cell periphery	GO:0000166//nucleotide binding;GO:0003674//molecular_function;GO:0003824//catalytic activity;GO:0004672//protein kinase activity;GO:0004674//protein serine/threonine kinase activity;GO:0005488//binding;GO:0005524//ATP binding;GO:0016301//kinase activity;GO:0016740//transferase activity;GO:0016772//transferase activity, transferring phosphorus-containing groups;GO:0016773//phosphotransferase activ…	GO:0002229//defense response to oomycetes;GO:0002239//response to oomycetes;GO:0006464//cellular protein modification process;GO:0006468//protein phosphorylation;GO:0006793//phosphorus metabolic process;GO:0006796//phosphate-containing compound metabolic process;GO:0006807//nitrogen compound metabolic process;GO:0006950//response to stress;GO:0006952//defense response;GO:0008150//biological_proce…	--
Unigene0039631	129	119	136	406	515	277	10.435	9.844	10.483	24.391	33.681	21.831	10.254	26.6343	1.3771	8.63e-12	4.03e-10	CYP96A15	KAH6768700.1 hypothetical protein C2S51_014036 [Perilla frutescens var. frutescens] [Perilla frutescens]	-	-	-	-	-	GO:0005506//iron ion binding;GO:0016705//oxidoreductase activity, acting on paired donors, with incorporation or reduction of molecular oxygen;GO:0020037//heme binding	-	--
Unigene0000205	6	12	13	91	98	60	2.244	4.59	4.633	25.277	29.634	21.865	3.82233	25.592	2.74317	9.14e-12	4.26e-10	RPP13L4	XP_042049794.1 putative late blight resistance protein homolog R1A-10 [Salvia splendens]	-	-	-	-	-	GO:0043531//ADP binding	-	--
Unigene0028987	68	48	64	0	0	0	5.029	3.63	4.51	0	0	0	4.38967	0.001	-12.0999	9.74e-12	4.53e-10	--	-	-	-	-	-	-	-	-	--
Unigene0001455	59	57	59	0	0	0	4.363	4.311	4.157	0	0	0	4.277	0.001	-12.0624	9.8e-12	4.55e-10	PCMP-E41	KAH6765782.1 Tetratricopeptide repeat superfamily protein [Perilla frutescens var. hirtella] [Perilla frutescens]	-	-	-	-	GO:0005575//cellular_component;GO:0005622//intracellular anatomical structure;GO:0005737//cytoplasm;GO:0005739//mitochondrion;GO:0009507//chloroplast;GO:0009536//plastid;GO:0043226//organelle;GO:0043227//membrane-bounded organelle;GO:0043229//intracellular organelle;GO:0043231//intracellular membrane-bounded organelle	GO:0003674//molecular_function;GO:0003676//nucleic acid binding;GO:0003723//RNA binding;GO:0003824//catalytic activity;GO:0004518//nuclease activity;GO:0004519//endonuclease activity;GO:0005488//binding;GO:0008270//zinc ion binding;GO:0016787//hydrolase activity;GO:0016788//hydrolase activity, acting on ester bonds;GO:0097159//organic cyclic compound binding;GO:1901363//heterocyclic compound bind…	GO:0006139//nucleobase-containing compound metabolic process;GO:0006396//RNA processing;GO:0006397//mRNA processing;GO:0006725//cellular aromatic compound metabolic process;GO:0006807//nitrogen compound metabolic process;GO:0008150//biological_process;GO:0008152//metabolic process;GO:0009451//RNA modification;GO:0009987//cellular process;GO:0010467//gene expression;GO:0016070//RNA metabolic proce…	--
Unigene0015630	7	5	13	80	83	62	1.528	1.116	2.705	12.971	14.65	13.188	1.783	13.603	2.93155	9.87e-12	4.58e-10	CDKG1	KAH6781840.1 hypothetical protein C2S51_007133 [Perilla frutescens var. frutescens] [Perilla frutescens]	-	-	-	-	-	GO:0004672//protein kinase activity;GO:0005524//ATP binding	GO:0006468//protein phosphorylation	--
Unigene0036187	1	2	4	58	63	55	0.102	0.209	0.389	4.392	5.193	5.464	0.233333	5.01633	4.42617	1.01e-11	4.7e-10	TMT1	XP_041991443.1 probable thiol methyltransferase 2 [Salvia splendens]	-	-	-	-	GO:0005575//cellular_component;GO:0005622//intracellular anatomical structure;GO:0005737//cytoplasm;GO:0009507//chloroplast;GO:0009526//plastid envelope;GO:0009536//plastid;GO:0009941//chloroplast envelope;GO:0031967//organelle envelope;GO:0031975//envelope;GO:0043226//organelle;GO:0043227//membrane-bounded organelle;GO:0043229//intracellular organelle;GO:0043231//intracellular membrane-bounded o…	GO:0003674//molecular_function;GO:0003824//catalytic activity;GO:0008168//methyltransferase activity;GO:0008172//S-methyltransferase activity;GO:0008757//S-adenosylmethionine-dependent methyltransferase activity;GO:0016740//transferase activity;GO:0016741//transferase activity, transferring one-carbon groups;GO:0018708//thiol S-methyltransferase activity	GO:0008150//biological_process;GO:0008152//metabolic process;GO:0032259//methylation	--
Unigene0025057	247	224	268	139	107	95	20.072	18.615	20.752	8.389	7.03	7.522	19.813	7.647	-1.37348	1.02e-11	4.7e-10	At3g49900	KAH6799586.1 hypothetical protein C2S51_036070 [Perilla frutescens var. frutescens] [Perilla frutescens]	-	-	-	-	-	GO:0005515//protein binding;GO:0042802//identical protein binding;GO:0043015//gamma-tubulin binding	GO:0006464//cellular protein modification process;GO:0006807//nitrogen compound metabolic process;GO:0008150//biological_process;GO:0008152//metabolic process;GO:0009987//cellular process;GO:0016567//protein ubiquitination;GO:0019538//protein metabolic process;GO:0032446//protein modification by small protein conjugation;GO:0036211//protein modification process;GO:0043170//macromolecule metabolic…	--
Unigene0002578	60	47	74	0	0	0	9.17	7.346	10.776	0	0	0	9.09733	0.001	-13.1512	1.05e-11	4.87e-10	--	-	-	-	-	-	-	-	-	--
Unigene0033112	44	83	68	8	8	4	6.273	12.1	9.237	0.847	0.922	0.556	9.20333	0.775	-3.56989	1.12e-11	5.16e-10	GSTU10	KAH6799064.1 hypothetical protein C2S51_035548 [Perilla frutescens var. frutescens] [Perilla frutescens]	Metabolism;Metabolism	Global and overview maps;Metabolism of other amino acids	ko01100//Metabolic pathways;ko00480//Glutathione metabolism	K00799;K00799	-	GO:0005515//protein binding;GO:0015035//protein-disulfide reductase activity;GO:0016034//maleylacetoacetate isomerase activity	GO:0006559//L-phenylalanine catabolic process;GO:0006572//tyrosine catabolic process;GO:0006749//glutathione metabolic process;GO:0006790//sulfur compound metabolic process;GO:0045454//cell redox homeostasis	--
Unigene0037835	51	57	67	0	0	0	4.477	5.117	5.605	0	0	0	5.06633	0.001	-12.3067	1.14e-11	5.24e-10	--	-	-	-	-	-	-	-	-	--
Unigene0031901	120	200	140	33	4	16	10.152	17.303	11.286	2.073	0.274	1.319	12.9137	1.222	-3.40158	1.22e-11	5.58e-10	CYP72A225	KAH6785457.1 hypothetical protein C2S51_037912 [Perilla frutescens var. frutescens] [Perilla frutescens]	-	-	-	-	-	GO:0005506//iron ion binding;GO:0016705//oxidoreductase activity, acting on paired donors, with incorporation or reduction of molecular oxygen;GO:0020037//heme binding	-	--
Unigene0006784	65	76	53	8	8	10	13.274	15.871	10.313	1.213	1.321	1.99	13.1527	1.508	-3.12465	1.25e-11	5.71e-10	--	KAH6817454.1 Regulator of Vps4 activity in the MVB pathway protein [Perilla frutescens var. frutescens] [Perilla frutescens]	-	-	-	-	GO:0016020//membrane	-	GO:0015031//protein transport	--
Unigene0025900	0	1	0	126	120	100	0	0.251	0	23.01	23.856	23.958	0.0836667	23.608	8.14041	1.25e-11	5.71e-10	PBL36	-	-	-	-	-	-	-	-	--
Unigene0018804	43	74	64	0	0	0	2.699	4.751	3.829	0	0	0	3.75967	0.001	-11.8764	1.29e-11	5.88e-10	--	-	-	-	-	-	-	-	-	--
Unigene0014083	0	0	0	45	87	101	0	0	0	4.675	9.84	13.766	0.001	9.427	13.2026	1.3e-11	5.89e-10	--	XP_042034960.1 probable LRR receptor-like serine/threonine-protein kinase At3g47570 [Salvia splendens]	Organismal Systems;Environmental Information Processing	Environmental adaptation;Signal transduction	ko04626//Plant-pathogen interaction;ko04016//MAPK signaling pathway - plant	K13420;K13420	-	GO:0005515//protein binding	-	--
Unigene0030580	610	605	678	438	391	289	32.729	33.196	34.664	17.453	16.961	15.107	33.5297	16.507	-1.02236	1.31e-11	5.94e-10	PIRL4	XP_042030697.1 plant intracellular Ras-group-related LRR protein 4-like [Salvia splendens]	-	-	-	-	GO:0005575//cellular_component;GO:0005886//plasma membrane;GO:0016020//membrane;GO:0071944//cell periphery	GO:0005515//protein binding	GO:0007154//cell communication;GO:0007165//signal transduction;GO:0008150//biological_process;GO:0009314//response to radiation;GO:0009416//response to light stimulus;GO:0009628//response to abiotic stimulus;GO:0009987//cellular process;GO:0023052//signaling;GO:0050789//regulation of biological process;GO:0050794//regulation of cellular process;GO:0050896//response to stimulus;GO:0051716//cellula…	--
Unigene0029896	73	48	57	225	190	164	6.978	4.692	5.191	15.971	14.682	15.272	5.62033	15.3083	1.44559	1.33e-11	6e-10	--	XP_020595585.1 probable amino acid permease 7, partial [Phalaenopsis equestris]	-	-	-	-	GO:0005737//cytoplasm	-	GO:0065007//biological regulation;GO:0065009//regulation of molecular function	--
Unigene0025191	646	729	631	260	229	324	14.329	16.535	13.336	4.283	4.106	7.002	14.7333	5.13033	-1.52196	1.45e-11	6.56e-10	ATAD1	KAH6801453.1 P-loop containing nucleoside triphosphate hydrolases superfamily protein [Perilla frutescens var. hirtella] [Perilla frutescens]	-	-	-	-	GO:0000502//proteasome complex;GO:0005575//cellular_component;GO:0005622//intracellular anatomical structure;GO:0005634//nucleus;GO:0005737//cytoplasm;GO:0005777//peroxisome;GO:0005886//plasma membrane;GO:0009379//Holliday junction helicase complex;GO:0016020//membrane;GO:0030054//cell junction;GO:0042579//microbody;GO:0043226//organelle;GO:0043227//membrane-bounded organelle;GO:0043229//intracel…	GO:0000166//nucleotide binding;GO:0003674//molecular_function;GO:0003824//catalytic activity;GO:0004222//metalloendopeptidase activity;GO:0004252//serine-type endopeptidase activity;GO:0005488//binding;GO:0005524//ATP binding;GO:0009378//four-way junction helicase activity;GO:0016462//pyrophosphatase activity;GO:0016787//hydrolase activity;GO:0016817//hydrolase activity, acting on acid anhydrides…	GO:0006281//DNA repair;GO:0006310//DNA recombination;GO:0006508//proteolysis;GO:0009306//protein secretion;GO:0010498//proteasomal protein catabolic process;GO:0019941//modification-dependent protein catabolic process;GO:0051301//cell division	--
Unigene0035976	181	163	170	80	71	62	33.237	30.61	29.746	10.91	10.541	11.092	31.1977	10.8477	-1.52405	1.48e-11	6.7e-10	--	-	-	-	-	-	-	-	-	--
Unigene0021224	55	80	56	7	10	7	11.167	16.611	10.835	1.056	1.642	1.385	12.871	1.361	-3.24139	1.49e-11	6.7e-10	--	-	-	-	-	-	-	GO:0003674//molecular_function	GO:0030436//asexual sporulation	--
Unigene0025685	367	354	359	221	204	179	18.367	18.117	17.12	8.214	8.254	8.728	17.868	8.39867	-1.08915	1.51e-11	6.82e-10	PAT13	KAG6420324.1 hypothetical protein SASPL_116848 [Salvia splendens]	-	-	-	-	-	GO:0016409//palmitoyltransferase activity	-	--
Unigene0008172	356	236	303	778	766	618	33.755	22.883	27.376	54.784	58.719	57.09	28.0047	56.8643	1.02186	1.57e-11	7.07e-10	PBL3	KAH6770362.1 protein kinase 2B [Perilla frutescens var. hirtella] [Perilla frutescens]	-	-	-	-	GO:0000428//DNA-directed RNA polymerase complex;GO:0005575//cellular_component;GO:0005622//intracellular anatomical structure;GO:0005634//nucleus;GO:0005654//nucleoplasm;GO:0005665//RNA polymerase II, core complex;GO:0005666//RNA polymerase III complex;GO:0005730//nucleolus;GO:0005736//RNA polymerase I complex;GO:0016591//RNA polymerase II, holoenzyme;GO:0030880//RNA polymerase complex;GO:0031974…	GO:0003674//molecular_function;GO:0003676//nucleic acid binding;GO:0003677//DNA binding;GO:0003697//single-stranded DNA binding;GO:0003824//catalytic activity;GO:0003899//DNA-directed 5'-3' RNA polymerase activity;GO:0004672//protein kinase activity;GO:0005488//binding;GO:0005524//ATP binding;GO:0016740//transferase activity;GO:0016772//transferase activity, transferring phosphorus-containing gro…	GO:0006139//nucleobase-containing compound metabolic process;GO:0006351//transcription, DNA-templated;GO:0006360//transcription by RNA polymerase I;GO:0006366//transcription by RNA polymerase II;GO:0006383//transcription by RNA polymerase III;GO:0006468//protein phosphorylation;GO:0006725//cellular aromatic compound metabolic process;GO:0006807//nitrogen compound metabolic process;GO:0008150//bio…	--
Unigene0004101	506	497	497	356	265	217	24.911	25.022	23.315	13.016	10.547	10.408	24.416	11.3237	-1.10849	1.58e-11	7.1e-10	BSK5	KAH6798194.1 kinase with tetratricopeptide repeat domain-containing protein [Perilla frutescens var. hirtella] [Perilla frutescens]	-	-	-	-	-	GO:0004672//protein kinase activity;GO:0005515//protein binding;GO:0005524//ATP binding	GO:0006468//protein phosphorylation	--
Unigene0012425	107	90	93	1	0	0	12.334	10.609	10.215	0.086	0	0	11.0527	0.0286667	-8.5908	1.65e-11	7.42e-10	--	-	-	-	-	-	-	GO:0005515//protein binding	-	--
Unigene0012795	85	48	62	11	5	4	4.335	2.503	3.013	0.417	0.206	0.199	3.28367	0.274	-3.58306	1.68e-11	7.53e-10	--	KAH6764621.1 hypothetical protein C2S51_015870 [Perilla frutescens var. frutescens] [Perilla frutescens]	-	-	-	-	-	GO:0003723//RNA binding;GO:0004197//cysteine-type endopeptidase activity;GO:0008234//cysteine-type peptidase activity	GO:0006508//proteolysis	--
Unigene0011280	0	1	0	127	121	89	0	0.059	0	5.418	5.62	4.982	0.0196667	5.34	8.08494	1.76e-11	7.85e-10	WAKL2	KAH6832462.1 hypothetical protein C2S53_006917 [Perilla frutescens var. hirtella] [Perilla frutescens]	-	-	-	-	GO:0009986//cell surface;GO:0016020//membrane;GO:0016021//integral component of membrane	GO:0004672//protein kinase activity;GO:0004674//protein serine/threonine kinase activity;GO:0005509//calcium ion binding;GO:0005524//ATP binding;GO:0030247//polysaccharide binding	GO:0006468//protein phosphorylation	--
Unigene0039053	0	1	0	108	149	92	0	0.052	0	4.047	6.078	4.522	0.0173333	4.88233	8.13788	1.8e-11	8.04e-10	--	KYP61428.1 Retrovirus-related Pol polyprotein from transposon TNT 1-94 [Cajanus cajan]	-	-	-	-	-	-	-	--
Unigene0026878	88	92	96	15	22	23	7.467	7.983	7.762	0.945	1.509	1.901	7.73733	1.45167	-2.41413	1.84e-11	8.22e-10	--	-	-	-	-	-	-	-	-	--
Unigene0032039	65	45	64	7	3	7	11.829	8.375	11.098	0.946	0.441	1.241	10.434	0.876	-3.57422	1.88e-11	8.36e-10	--	XP_042009766.1 uncharacterized protein LOC121758427 [Salvia splendens]	-	-	-	-	-	-	-	--
Unigene0034623	813	831	965	1923	2814	1869	42.467	44.39	48.031	74.598	118.835	95.116	44.9627	96.183	1.09705	1.92e-11	8.55e-10	CYP76C2	KAH6796265.1 hypothetical protein C2S51_037251 [Perilla frutescens var. frutescens] [Perilla frutescens]	-	-	-	-	-	GO:0005506//iron ion binding;GO:0016705//oxidoreductase activity, acting on paired donors, with incorporation or reduction of molecular oxygen;GO:0020037//heme binding	-	--
Unigene0032448	0	0	1	162	76	128	0	0	0.066	8.337	4.258	8.642	0.022	7.079	8.3299	1.97e-11	8.75e-10	--	KAH6785629.1 hypothetical protein C2S51_038084 [Perilla frutescens var. frutescens] [Perilla frutescens]	-	-	-	-	-	-	-	--
Unigene0026613	0	0	0	63	68	59	0	0	0	3.386	3.978	4.16	0.001	3.84133	11.9074	1.98e-11	8.79e-10	UVR8	KAH6806917.1 Regulator of chromosome condensation family protein [Perilla frutescens var. frutescens] [Perilla frutescens]	-	-	-	-	-	GO:0005515//protein binding	-	--
Unigene0022666	22	18	14	133	86	82	3.809	3.187	2.309	17.099	12.037	13.831	3.10167	14.3223	2.20715	2.01e-11	8.89e-10	--	XP_011080492.1 uncharacterized protein LOC105163738 [Sesamum indicum]	-	-	-	-	-	-	-	--
Unigene0003154	0	0	0	74	73	47	0	0	0	12.379	13.294	10.314	0.001	11.9957	13.5502	2.01e-11	8.9e-10	--	-	-	-	-	-	-	-	-	--
Unigene0001273	44	52	52	2	4	1	5.933	7.171	6.682	0.2	0.436	0.131	6.59533	0.255667	-4.68911	2.03e-11	8.98e-10	--	-	-	-	-	-	-	-	-	--
Unigene0040131	0	0	0	55	79	62	0	0	0	2.741	4.286	4.054	0.001	3.69367	11.8508	2.07e-11	9.15e-10	R1B-16	XP_012841530.1 PREDICTED: putative late blight resistance protein homolog R1A-3 [Erythranthe guttata]	-	-	-	-	-	GO:0043531//ADP binding	-	--
Unigene0033804	5	0	0	87	60	54	0.414	0	0	5.345	4.013	4.353	0.138	4.57033	5.04956	2.07e-11	9.15e-10	SRP-54C	XP_042061937.1 signal recognition particle 54 kDa protein 2-like [Salvia splendens]	Genetic Information Processing	Folding, sorting and degradation	ko03060//Protein export	K03106	GO:0005737//cytoplasm;GO:0005786//signal recognition particle, endoplasmic reticulum targeting;GO:0048500//signal recognition particle;GO:0048501//signal recognition particle, plasma membrane targeting	GO:0003924//GTPase activity;GO:0004540//ribonuclease activity;GO:0005047//signal recognition particle binding;GO:0005048//signal sequence binding;GO:0005525//GTP binding;GO:0008312//7S RNA binding;GO:0008761//UDP-N-acetylglucosamine 2-epimerase activity;GO:0016772//transferase activity, transferring phosphorus-containing groups;GO:0043022//ribosome binding	GO:0006397//mRNA processing;GO:0006614//SRP-dependent cotranslational protein targeting to membrane;GO:0006617//SRP-dependent cotranslational protein targeting to membrane, signal sequence recognition;GO:0009103//lipopolysaccharide biosynthetic process;GO:0009306//protein secretion;GO:0015809//arginine transport;GO:0015819//lysine transport;GO:0015822//ornithine transport;GO:0042254//ribosome bio…	--
Unigene0025077	0	0	0	73	63	52	0	0	0	6.66	6.257	6.224	0.001	6.38033	12.6394	2.21e-11	9.73e-10	--	-	-	-	-	-	-	-	-	--
Unigene0029306	17	46	32	150	272	185	0.806	2.229	1.445	5.279	10.422	8.542	1.49333	8.081	2.436	2.23e-11	9.79e-10	EIX2	KAH6835602.1 hypothetical protein C2S53_007636 [Perilla frutescens var. hirtella] [Perilla frutescens]	Organismal Systems	Environmental adaptation	ko04626//Plant-pathogen interaction	K13466	-	GO:0005515//protein binding	-	--
Unigene0037088	77	87	98	0	2	0	17.912	20.696	21.723	0	0.376	0	20.1103	0.125333	-7.32602	2.27e-11	9.94e-10	RPP13	XP_042006717.1 putative late blight resistance protein homolog R1A-10 isoform X1 [Salvia splendens]	-	-	-	-	GO:0005887//integral component of plasma membrane	GO:0003678//DNA helicase activity;GO:0005524//ATP binding;GO:0008961//phosphatidylglycerol-prolipoprotein diacylglyceryl transferase activity;GO:0043531//ADP binding	GO:0006260//DNA replication;GO:0042158//lipoprotein biosynthetic process	--
Unigene0015391	0	0	0	80	50	63	0	0	0	7.311	4.974	7.553	0.001	6.61267	12.691	2.29e-11	1e-09	OsI_14861	KAH6829152.1 senescence-associated gene 12 protein [Perilla frutescens var. hirtella] [Perilla frutescens]	-	-	-	-	-	GO:0008234//cysteine-type peptidase activity	GO:0006508//proteolysis	--
Unigene0011484	84	85	89	0	2	0	37.193	38.488	37.55	0	0.716	0	37.7437	0.238667	-7.30509	2.33e-11	1.02e-09	--	KAH6782990.1 hypothetical protein C2S52_007949 [Perilla frutescens var. hirtella] [Perilla frutescens]	-	-	-	-	-	-	-	--
Unigene0020509	42	67	59	0	0	0	4.734	7.723	6.337	0	0	0	6.26467	0.001	-12.613	2.34e-11	1.02e-09	--	-	-	-	-	-	-	-	-	--
Unigene0007697	3789	3770	4898	2632	2241	2331	163.988	166.859	201.995	84.597	78.413	98.291	177.614	87.1003	-1.028	2.42e-11	1.06e-09	LOX1.6	KAH6808865.1 PLAT/LH2 domain-containing lipoxygenase family protein [Perilla frutescens var. frutescens] [Perilla frutescens]	Metabolism	Lipid metabolism	ko00591//Linoleic acid metabolism	K15718	GO:0005575//cellular_component;GO:0005622//intracellular anatomical structure;GO:0005737//cytoplasm;GO:0009507//chloroplast;GO:0009536//plastid;GO:0043226//organelle;GO:0043227//membrane-bounded organelle;GO:0043229//intracellular organelle;GO:0043231//intracellular membrane-bounded organelle	GO:0003674//molecular_function;GO:0003824//catalytic activity;GO:0005488//binding;GO:0005515//protein binding;GO:0016491//oxidoreductase activity;GO:0016701//oxidoreductase activity, acting on single donors with incorporation of molecular oxygen;GO:0016702//oxidoreductase activity, acting on single donors with incorporation of molecular oxygen, incorporation of two atoms of oxygen;GO:0043167//ion…	GO:0006082//organic acid metabolic process;GO:0006629//lipid metabolic process;GO:0006631//fatty acid metabolic process;GO:0006633//fatty acid biosynthetic process;GO:0007275//multicellular organism development;GO:0008150//biological_process;GO:0008152//metabolic process;GO:0008610//lipid biosynthetic process;GO:0009058//biosynthetic process;GO:0009653//anatomical structure morphogenesis;GO:00097…	--
Unigene0030623	0	0	1	118	113	88	0	0	0.332	30.528	31.825	29.867	0.110667	30.74	8.11775	2.77e-11	1.2e-09	--	-	-	-	-	-	-	-	-	--
Unigene0026611	74	68	87	231	226	182	2.75	2.585	3.081	6.376	6.791	6.591	2.80533	6.586	1.23123	2.78e-11	1.2e-09	MFDR	PIN20020.1 Ferredoxin/adrenodoxin reductase [Handroanthus impetiginosus]	-	-	-	-	GO:0009342//glutamate synthase complex (NADPH);GO:0016021//integral component of membrane	GO:0004355//glutamate synthase (NADPH) activity;GO:0016491//oxidoreductase activity;GO:0045181//glutamate synthase activity, NAD(P)H as acceptor;GO:0071949//FAD binding	GO:0006537//glutamate biosynthetic process	--
Unigene0037230	48	58	53	0	0	0	2.435	3.009	2.562	0	0	0	2.66867	0.001	-11.3819	2.8e-11	1.21e-09	--	KAH6823449.1 hypothetical protein C2S53_014657 [Perilla frutescens var. hirtella] [Perilla frutescens]	-	-	-	-	-	GO:0003677//DNA binding;GO:0004803//transposase activity;GO:0016788//hydrolase activity, acting on ester bonds	GO:0006313//transposition, DNA-mediated	--
Unigene0030221	0	0	1	82	162	109	0	0	0.088	5.599	12.041	9.763	0.0293333	9.13433	8.28261	2.89e-11	1.25e-09	--	GER35776.1 kelch repeat-containing protein 2, partial [Striga asiatica]	-	-	-	-	-	GO:0005515//protein binding	-	--
Unigene0031119	64	54	44	0	0	0	10.396	8.97	6.81	0	0	0	8.72533	0.001	-13.091	2.91e-11	1.26e-09	UGT91C1	KAH6803792.1 hypothetical protein C2S51_032039 [Perilla frutescens var. frutescens] [Perilla frutescens]	-	-	-	-	-	-	-	--
Unigene0028394	289	295	364	175	156	104	30.203	31.528	36.248	13.582	13.181	10.589	32.6597	12.4507	-1.39129	3.18e-11	1.37e-09	--	KAH6760508.1 Protein kinase superfamily protein [Perilla frutescens var. frutescens] [Perilla frutescens]	-	-	-	-	-	GO:0030247//polysaccharide binding	-	--
Unigene0026265	59	103	121	20	16	14	4.049	7.229	7.913	1.019	0.888	0.936	6.397	0.947667	-2.75494	3.25e-11	1.4e-09	--	KAH6783443.1 hypothetical protein C2S52_008402 [Perilla frutescens var. hirtella] [Perilla frutescens]	-	-	-	-	-	-	-	--
Unigene0023715	50	49	57	0	0	0	6.775	6.789	7.359	0	0	0	6.97433	0.001	-12.7678	3.31e-11	1.42e-09	At3g14460	KAH6798435.1 hypothetical protein C2S51_034919 [Perilla frutescens var. frutescens] [Perilla frutescens]	-	-	-	-	-	GO:0043531//ADP binding	-	--
Unigene0017142	81	89	81	2	0	0	7.155	8.04	6.818	0.131	0	0	7.33767	0.0436667	-7.39265	3.43e-11	1.47e-09	--	KAH6834124.1 hypothetical protein C2S53_017018 [Perilla frutescens var. hirtella] [Perilla frutescens]	-	-	-	-	-	GO:0005515//protein binding	-	--
Unigene0027504	64	110	113	1	0	0	6.02	10.581	10.128	0.07	0	0	8.90967	0.0233333	-8.57684	3.47e-11	1.49e-09	PIX13	XP_042038884.1 receptor-like protein kinase FERONIA [Salvia splendens]	-	-	-	-	GO:0005575//cellular_component;GO:0005622//intracellular anatomical structure;GO:0005634//nucleus;GO:0005886//plasma membrane;GO:0016020//membrane;GO:0043226//organelle;GO:0043227//membrane-bounded organelle;GO:0043229//intracellular organelle;GO:0043231//intracellular membrane-bounded organelle;GO:0071944//cell periphery	GO:0000166//nucleotide binding;GO:0003674//molecular_function;GO:0003824//catalytic activity;GO:0004672//protein kinase activity;GO:0004674//protein serine/threonine kinase activity;GO:0004675//transmembrane receptor protein serine/threonine kinase activity;GO:0004888//transmembrane signaling receptor activity;GO:0005488//binding;GO:0005524//ATP binding;GO:0016301//kinase activity;GO:0016740//tra…	GO:0006464//cellular protein modification process;GO:0006468//protein phosphorylation;GO:0006793//phosphorus metabolic process;GO:0006796//phosphate-containing compound metabolic process;GO:0006807//nitrogen compound metabolic process;GO:0007154//cell communication;GO:0007165//signal transduction;GO:0007166//cell surface receptor signaling pathway;GO:0007167//enzyme linked receptor protein signal…	--
Unigene0017280	1181	879	806	385	215	381	57.075	43.442	37.116	13.818	8.4	17.939	45.8777	13.3857	-1.7771	3.48e-11	1.49e-09	--	-	-	-	-	-	-	-	-	--
Unigene0032901	74	121	129	23	24	24	11.938	19.963	19.831	2.756	3.13	3.772	17.244	3.21933	-2.42126	3.48e-11	1.49e-09	Os02g0491600	KAH6757222.1 RmlC-like cupins superfamily protein [Perilla frutescens var. hirtella] [Perilla frutescens]	-	-	-	-	-	GO:0004659//prenyltransferase activity	GO:0042372//phylloquinone biosynthetic process	--
Unigene0014926	1	2	3	62	53	49	0.099	0.202	0.282	4.545	4.229	4.712	0.194333	4.49533	4.53182	3.63e-11	1.55e-09	--	-	-	-	-	-	-	-	-	--
Unigene0009987	2	3	3	57	59	45	0.277	0.425	0.396	5.858	6.601	6.068	0.366	6.17567	4.07668	3.7e-11	1.58e-09	--	-	-	-	-	-	-	-	-	--
Unigene0015255	78	77	64	230	246	171	6.101	6.16	4.77	13.361	15.557	13.032	5.677	13.9833	1.30051	3.82e-11	1.63e-09	At1g06620	KAH6768472.1 hypothetical protein C2S51_013808 [Perilla frutescens var. frutescens] [Perilla frutescens]	-	-	-	-	GO:0005575//cellular_component;GO:0005622//intracellular anatomical structure;GO:0005634//nucleus;GO:0005737//cytoplasm;GO:0043226//organelle;GO:0043227//membrane-bounded organelle;GO:0043229//intracellular organelle;GO:0043231//intracellular membrane-bounded organelle	GO:0003674//molecular_function;GO:0003824//catalytic activity;GO:0005488//binding;GO:0016491//oxidoreductase activity;GO:0016705//oxidoreductase activity, acting on paired donors, with incorporation or reduction of molecular oxygen;GO:0016706//2-oxoglutarate-dependent dioxygenase activity;GO:0019842//vitamin binding;GO:0030246//carbohydrate binding;GO:0031406//carboxylic acid binding;GO:0031418//…	GO:0006807//nitrogen compound metabolic process;GO:0008150//biological_process;GO:0008152//metabolic process;GO:0009820//alkaloid metabolic process;GO:0071704//organic substance metabolic process;GO:1901564//organonitrogen compound metabolic process	--
Unigene0001943	53	36	77	0	0	0	9.087	6.312	12.579	0	0	0	9.326	0.001	-13.187	4.85e-11	2.06e-09	--	-	-	-	-	-	-	-	-	--
Unigene0006824	0	0	0	96	63	36	0	0	0	24.127	17.236	11.869	0.001	17.744	14.115	5.12e-11	2.17e-09	--	POE70070.1 protein root hair defective 3 like 2 [Quercus suber]	-	-	-	-	GO:0005575//cellular_component;GO:0005622//intracellular anatomical structure;GO:0005737//cytoplasm;GO:0005783//endoplasmic reticulum;GO:0005789//endoplasmic reticulum membrane;GO:0012505//endomembrane system;GO:0016020//membrane;GO:0016021//integral component of membrane;GO:0031224//intrinsic component of membrane;GO:0031984//organelle subcompartment;GO:0042175//nuclear outer membrane-endoplasmi…	GO:0000166//nucleotide binding;GO:0001882//nucleoside binding;GO:0001883//purine nucleoside binding;GO:0003674//molecular_function;GO:0003824//catalytic activity;GO:0005488//binding;GO:0005525//GTP binding;GO:0016787//hydrolase activity;GO:0017076//purine nucleotide binding;GO:0019001//guanyl nucleotide binding;GO:0032549//ribonucleoside binding;GO:0032550//purine ribonucleoside binding;GO:003255…	-	--
Unigene0033441	0	0	0	74	53	48	0	0	0	7.043	5.492	5.994	0.001	6.17633	12.5925	5.19e-11	2.19e-09	--	-	-	-	-	-	-	-	-	--
Unigene0040800	877	817	701	482	408	433	104.222	99.289	79.38	42.539	39.199	50.134	94.297	43.9573	-1.10111	5.22e-11	2.21e-09	NAC6	KVH96555.1 No apical meristem (NAM) protein [Cynara cardunculus var. scolymus] [Cynara cardunculus]	-	-	-	-	-	GO:0003677//DNA binding	GO:0006355//regulation of transcription, DNA-templated	NAC
Unigene0031460	103	57	86	294	344	221	8.526	4.825	6.783	18.074	23.022	17.824	6.71133	19.64	1.54912	5.32e-11	2.24e-09	At1g50180	KAH6763744.1 hypothetical protein C2S51_014993 [Perilla frutescens var. frutescens] [Perilla frutescens]	-	-	-	-	GO:0048501//signal recognition particle, plasma membrane targeting	GO:0003924//GTPase activity;GO:0005048//signal sequence binding;GO:0005524//ATP binding;GO:0016887//ATP hydrolysis activity;GO:0043531//ADP binding	GO:0009306//protein secretion	--
Unigene0002789	75	72	67	17	8	14	6.304	6.189	5.366	1.061	0.544	1.146	5.953	0.917	-2.69862	5.51e-11	2.32e-09	NFYA2	XP_042040818.1 nuclear transcription factor Y subunit A-2-like [Salvia splendens]	-	-	-	-	-	GO:0003700//DNA-binding transcription factor activity	GO:0006355//regulation of transcription, DNA-templated	NF-YA
Unigene0028837	0	2	2	67	58	52	0	0.343	0.32	8.35	7.869	8.501	0.221	8.24	5.22053	5.63e-11	2.37e-09	--	KAH6785794.1 hypothetical protein C2S51_038249 [Perilla frutescens var. frutescens] [Perilla frutescens]	-	-	-	-	-	-	-	--
Unigene0016004	49	50	48	0	0	0	6.601	6.889	6.162	0	0	0	6.55067	0.001	-12.6774	5.76e-11	2.42e-09	--	KAG7552568.1 Retrotransposon gag domain [Arabidopsis thaliana x Arabidopsis arenosa]	-	-	-	-	-	-	-	--
Unigene0015179	7	13	4	98	69	58	2.319	4.405	1.263	24.113	18.482	18.722	2.66233	20.439	2.94056	5.81e-11	2.44e-09	--	KAH6780874.1 transmembrane protein [Perilla frutescens var. hirtella] [Perilla frutescens]	-	-	-	-	-	-	-	--
Unigene0000660	61	42	48	0	0	0	5.176	3.645	3.881	0	0	0	4.234	0.001	-12.0478	5.88e-11	2.46e-09	--	KAH6781492.1 hypothetical protein C2S51_006785 [Perilla frutescens var. frutescens] [Perilla frutescens]	-	-	-	-	-	-	-	--
Unigene0029991	140	121	180	415	371	319	12.321	10.89	15.095	27.124	26.397	27.352	12.7687	26.9577	1.07809	5.95e-11	2.49e-09	TBL23	KAH6825091.1 hypothetical protein C2S53_019716 [Perilla frutescens var. hirtella] [Perilla frutescens]	-	-	-	-	-	-	-	--
Unigene0038608	0	0	0	56	62	52	0	0	0	6.755	8.142	8.229	0.001	7.70867	12.9123	6.09e-11	2.54e-09	--	-	-	-	-	-	-	-	-	--
Unigene0011861	146	141	148	367	456	301	13.927	13.755	13.452	25.999	35.166	27.974	13.7113	29.713	1.11573	6.38e-11	2.66e-09	--	-	-	-	-	-	-	-	-	--
Unigene0027899	0	0	0	47	64	65	0	0	0	5.878	8.713	10.665	0.001	8.41867	13.0394	6.59e-11	2.74e-09	RPL21M	XP_042007839.1 50S ribosomal protein L21, mitochondrial-like [Salvia splendens]	Genetic Information Processing	Translation	ko03010//Ribosome	K02888	GO:0000311//plastid large ribosomal subunit;GO:0005840//ribosome;GO:0022625//cytosolic large ribosomal subunit	GO:0003735//structural constituent of ribosome	GO:0006412//translation	--
Unigene0035889	0	0	0	73	72	36	0	0	0	12.694	13.63	8.213	0.001	11.5123	13.4909	6.76e-11	2.81e-09	--	KAH6804166.1 hypothetical protein C2S51_032413 [Perilla frutescens var. frutescens] [Perilla frutescens]	-	-	-	-	-	-	-	--
Unigene0040238	509	429	436	303	202	169	19.364	16.69	15.805	8.561	6.213	6.264	17.2863	7.01267	-1.3016	6.87e-11	2.85e-09	GLX1	KAH1208627.1 putative lactoylglutathione lyase [Glycine max]	Metabolism;Metabolism	Global and overview maps;Carbohydrate metabolism	ko01100//Metabolic pathways;ko00620//Pyruvate metabolism	K01759;K01759	GO:0005575//cellular_component;GO:0005622//intracellular anatomical structure;GO:0005737//cytoplasm;GO:0005773//vacuole;GO:0005777//peroxisome;GO:0005829//cytosol;GO:0005886//plasma membrane;GO:0009507//chloroplast;GO:0009526//plastid envelope;GO:0009536//plastid;GO:0009941//chloroplast envelope;GO:0016020//membrane;GO:0031967//organelle envelope;GO:0031975//envelope;GO:0042579//microbody;GO:0043…	GO:0003674//molecular_function;GO:0003824//catalytic activity;GO:0004462//lactoylglutathione lyase activity;GO:0005488//binding;GO:0016151//nickel cation binding;GO:0016491//oxidoreductase activity;GO:0016829//lyase activity;GO:0016846//carbon-sulfur lyase activity;GO:0019863//IgE binding;GO:0019865//immunoglobulin binding;GO:0043167//ion binding;GO:0043169//cation binding;GO:0044877//protein-con…	GO:0005975//carbohydrate metabolic process;GO:0006081//cellular aldehyde metabolic process;GO:0006082//organic acid metabolic process;GO:0006089//lactate metabolic process;GO:0006950//response to stress;GO:0006970//response to osmotic stress;GO:0006979//response to oxidative stress;GO:0008150//biological_process;GO:0008152//metabolic process;GO:0009056//catabolic process;GO:0009438//methylglyoxal…	--
Unigene0039925	256	237	282	33	72	76	12.731	12.053	13.363	1.219	2.895	3.682	12.7157	2.59867	-2.29076	7.08e-11	2.94e-09	GLR2.8	KAH6780908.1 hypothetical protein C2S52_012145 [Perilla frutescens var. hirtella] [Perilla frutescens]	-	-	-	-	GO:0016020//membrane	GO:0004970//ionotropic glutamate receptor activity;GO:0015276//ligand-gated ion channel activity	-	--
Unigene0016411	0	0	0	65	61	43	0	0	0	5.008	5.116	4.346	0.001	4.82333	12.2358	7.13e-11	2.95e-09	--	-	-	-	-	-	-	-	-	--
Unigene0032768	227	185	238	111	95	64	21.395	17.831	21.375	7.77	7.239	5.877	20.2003	6.962	-1.53681	7.33e-11	3.03e-09	WRKY22	KAH6813196.1 hypothetical protein C2S51_022214 [Perilla frutescens var. frutescens] [Perilla frutescens]	Organismal Systems;Environmental Information Processing	Environmental adaptation;Signal transduction	ko04626//Plant-pathogen interaction;ko04016//MAPK signaling pathway - plant	K13425;K13425	-	GO:0003700//DNA-binding transcription factor activity;GO:0043565//sequence-specific DNA binding	GO:0006355//regulation of transcription, DNA-templated;GO:0008544//epidermis development	WRKY
Unigene0005979	50	57	40	0	0	0	4.414	5.146	3.365	0	0	0	4.30833	0.001	-12.0729	7.45e-11	3.08e-09	rnhA	-	-	-	-	-	-	-	-	--
Unigene0020927	0	0	0	63	63	42	0	0	0	5.398	5.876	4.721	0.001	5.33167	12.3804	7.9e-11	3.26e-09	At1g47710	KAH6792724.1 Serine protease inhibitor family protein [Perilla frutescens var. hirtella] [Perilla frutescens]	-	-	-	-	-	-	-	--
Unigene0031768	72	83	32	2	4	5	7.519	8.864	3.184	0.155	0.338	0.509	6.52233	0.334	-4.28747	8.23e-11	3.38e-09	--	PIN12338.1 hypothetical protein CDL12_15057 [Handroanthus impetiginosus]	-	-	-	-	-	GO:0003677//DNA binding	-	B3
Unigene0007181	56	44	44	0	0	0	4.898	3.936	3.667	0	0	0	4.167	0.001	-12.0248	8.32e-11	3.42e-09	EPS1	KAH6797333.1 hypothetical protein C2S52_021887 [Perilla frutescens var. hirtella] [Perilla frutescens]	-	-	-	-	-	GO:0016747//acyltransferase activity, transferring groups other than amino-acyl groups	-	--
Unigene0031964	95	158	143	45	30	16	9.062	15.413	12.998	3.188	2.314	1.487	12.491	2.32967	-2.42269	8.38e-11	3.44e-09	SRG1	AJI44435.1 oxoglutarate-dependent flavone 7-O-demethylase [Ocimum basilicum]	-	-	-	-	-	GO:0003674//molecular_function;GO:0003824//catalytic activity;GO:0005488//binding;GO:0016491//oxidoreductase activity;GO:0016740//transferase activity;GO:0043167//ion binding;GO:0043169//cation binding;GO:0046872//metal ion binding;GO:0051213//dioxygenase activity	GO:0008150//biological_process;GO:0008152//metabolic process	--
Unigene0005646	196	197	184	103	84	57	29.858	30.69	26.709	11.653	10.345	8.46	29.0857	10.1527	-1.51845	8.51e-11	3.49e-09	--	KAH6808731.1 hypothetical protein C2S51_026514 [Perilla frutescens var. frutescens] [Perilla frutescens]	-	-	-	-	-	-	-	--
Unigene0031054	400	344	351	234	145	140	38.623	33.967	32.294	16.78	11.319	13.17	34.9613	13.7563	-1.34566	8.59e-11	3.51e-09	PBC1	KAF3488358.1 hypothetical protein F2Q69_00054749 [Brassica cretica]	Genetic Information Processing	Folding, sorting and degradation	ko03050//Proteasome	K02735	GO:0000502//proteasome complex;GO:0005575//cellular_component;GO:0005622//intracellular anatomical structure;GO:0005634//nucleus;GO:0005654//nucleoplasm;GO:0005737//cytoplasm;GO:0005773//vacuole;GO:0005774//vacuolar membrane;GO:0005783//endoplasmic reticulum;GO:0005789//endoplasmic reticulum membrane;GO:0005829//cytosol;GO:0005839//proteasome core complex;GO:0009376//HslUV protease complex;GO:001…	GO:0003674//molecular_function;GO:0003824//catalytic activity;GO:0004175//endopeptidase activity;GO:0004176//ATP-dependent peptidase activity;GO:0004298//threonine-type endopeptidase activity;GO:0005488//binding;GO:0005515//protein binding;GO:0008047//enzyme activator activity;GO:0008233//peptidase activity;GO:0016504//peptidase activator activity;GO:0016787//hydrolase activity;GO:0030234//enzyme…	GO:0006464//cellular protein modification process;GO:0006508//proteolysis;GO:0006511//ubiquitin-dependent protein catabolic process;GO:0006807//nitrogen compound metabolic process;GO:0007088//regulation of mitotic nuclear division;GO:0007346//regulation of mitotic cell cycle;GO:0008150//biological_process;GO:0008152//metabolic process;GO:0009056//catabolic process;GO:0009057//macromolecule catabo…	--
Unigene0032480	166	240	224	83	81	79	8.438	12.476	10.85	3.133	3.329	3.913	10.588	3.45833	-1.61428	9.1e-11	3.71e-09	LECRK3	KAH6772941.1 hypothetical protein C2S51_011345 [Perilla frutescens var. frutescens] [Perilla frutescens]	-	-	-	-	GO:0016021//integral component of membrane	GO:0004672//protein kinase activity;GO:0004888//transmembrane signaling receptor activity;GO:0005524//ATP binding	GO:0006468//protein phosphorylation	--
Unigene0002127	38	54	52	0	0	0	5.948	8.644	7.756	0	0	0	7.44933	0.001	-12.8629	9.24e-11	3.77e-09	--	KAG9133195.1 hypothetical protein Leryth_024289 [Lithospermum erythrorhizon]	-	-	-	-	GO:0016020//membrane	GO:0005515//protein binding	GO:0098609//cell-cell adhesion	--
Unigene0015485	0	1	0	114	77	94	0	0.087	0	7.24	5.324	7.832	0.029	6.79867	7.87306	9.41e-11	3.83e-09	UGT86A1	XP_011074246.1 UDP-glycosyltransferase 86A1-like [Sesamum indicum]	-	-	-	-	-	GO:0008194//UDP-glycosyltransferase activity	-	--
Unigene0028973	258	219	254	101	40	76	47.194	40.967	44.273	13.721	5.915	13.545	44.1447	11.0603	-1.99684	9.75e-11	3.97e-09	--	-	-	-	-	-	GO:0016020//membrane	GO:0008948//oxaloacetate decarboxylase activity;GO:0015081//sodium ion transmembrane transporter activity	GO:0036376//sodium ion export across plasma membrane	--
Unigene0039422	37	27	34	137	192	107	3.134	2.339	2.744	8.618	13.148	8.83	2.739	10.1987	1.89666	9.88e-11	4.01e-09	CYP707A1	KAH6825968.1 cytochrome P450 [Perilla frutescens var. hirtella] [Perilla frutescens]	Metabolism;Metabolism	Global and overview maps;Metabolism of terpenoids and polyketides	ko01110//Biosynthesis of secondary metabolites;ko00906//Carotenoid biosynthesis	K09843;K09843	GO:0005575//cellular_component;GO:0016020//membrane;GO:0016021//integral component of membrane;GO:0031224//intrinsic component of membrane	GO:0003674//molecular_function;GO:0003824//catalytic activity;GO:0004497//monooxygenase activity;GO:0005488//binding;GO:0005506//iron ion binding;GO:0010295//(+)-abscisic acid 8'-hydroxylase activity;GO:0016491//oxidoreductase activity;GO:0016705//oxidoreductase activity, acting on paired donors, with incorporation or reduction of molecular oxygen;GO:0016709//oxidoreductase activity, acting on pa…	GO:0006066//alcohol metabolic process;GO:0006082//organic acid metabolic process;GO:0006629//lipid metabolic process;GO:0006694//steroid biosynthetic process;GO:0006714//sesquiterpenoid metabolic process;GO:0006720//isoprenoid metabolic process;GO:0006721//terpenoid metabolic process;GO:0007275//multicellular organism development;GO:0008150//biological_process;GO:0008152//metabolic process;GO:000…	--
Unigene0038054	46	39	57	0	0	0	7.193	6.236	8.493	0	0	0	7.30733	0.001	-12.8351	1.06e-10	4.3e-09	--	-	-	-	-	-	-	-	-	--
Unigene0018959	79	82	67	11	16	17	8.119	8.618	6.561	0.84	1.329	1.702	7.766	1.29033	-2.58943	1.07e-10	4.32e-09	--	GER25456.1 E3 ubiquitin-protein ligase [Striga asiatica]	-	-	-	-	GO:0005575//cellular_component;GO:0005622//intracellular anatomical structure;GO:0005634//nucleus;GO:0005737//cytoplasm;GO:0043226//organelle;GO:0043227//membrane-bounded organelle;GO:0043229//intracellular organelle;GO:0043231//intracellular membrane-bounded organelle;GO:0043240//Fanconi anaemia nuclear complex	GO:0003674//molecular_function;GO:0003824//catalytic activity;GO:0004842//ubiquitin-protein transferase activity;GO:0005488//binding;GO:0008270//zinc ion binding;GO:0016740//transferase activity;GO:0019787//ubiquitin-like protein transferase activity;GO:0043167//ion binding;GO:0043169//cation binding;GO:0046872//metal ion binding;GO:0046914//transition metal ion binding;GO:0061630//ubiquitin prot…	GO:0006464//cellular protein modification process;GO:0006508//proteolysis;GO:0006511//ubiquitin-dependent protein catabolic process;GO:0006807//nitrogen compound metabolic process;GO:0007275//multicellular organism development;GO:0008150//biological_process;GO:0008152//metabolic process;GO:0009056//catabolic process;GO:0009057//macromolecule catabolic process;GO:0009987//cellular process;GO:00165…	--
Unigene0015863	37	49	57	0	0	0	1.795	2.432	2.636	0	0	0	2.28767	0.001	-11.1597	1.07e-10	4.32e-09	TY2B-B	XP_012849888.1 PREDICTED: retrovirus-related Pol polyprotein from transposon TNT 1-94 [Erythranthe guttata]	-	-	-	-	-	GO:0003676//nucleic acid binding;GO:0008270//zinc ion binding;GO:0043531//ADP binding	GO:0015074//DNA integration	--
Unigene0037587	0	0	0	64	43	57	0	0	0	3.624	2.651	4.235	0.001	3.50333	11.7745	1.1e-10	4.45e-09	--	-	-	-	-	-	-	-	-	--
Unigene0026532	61	77	88	0	1	1	2.238	2.889	3.076	0	0.03	0.036	2.73433	0.022	-6.95754	1.22e-10	4.92e-09	pol	XP_027086406.1 uncharacterized protein LOC113708137 [Coffea arabica]	-	-	-	-	-	-	-	--
Unigene0001832	2814	1746	3223	7902	6327	5998	367.947	233.468	401.565	767.329	668.833	764.1	334.327	733.421	1.13338	1.23e-10	4.93e-09	At4g12490	KAH6782901.1 Bifunctional inhibitor/lipid-transfer protein/seed storage 2S albumin superfamily protein [Perilla frutescens var. hirtella] [Perilla frutescens]	-	-	-	-	-	-	-	--
Unigene0000439	0	0	0	56	52	48	0	0	0	13.077	13.219	14.705	0.001	13.667	13.7384	1.33e-10	5.34e-09	--	KAH6836145.1 hypothetical protein C2S53_004136 [Perilla frutescens var. hirtella] [Perilla frutescens]	-	-	-	-	-	-	-	--
Unigene0015627	37	43	61	0	0	0	5.076	6.033	7.974	0	0	0	6.361	0.001	-12.635	1.42e-10	5.69e-09	--	-	-	-	-	-	-	-	-	--
Unigene0005300	0	0	0	69	60	35	0	0	0	6.91	6.541	4.598	0.001	6.01633	12.5547	1.43e-10	5.72e-09	--	GER33088.1 SIT4 phosphatase-associated family protein [Striga asiatica]	-	-	-	-	-	-	-	--
Unigene0038340	2	0	0	94	78	83	0.531	0	0	18.546	16.753	21.483	0.177	18.9273	6.74058	1.5e-10	5.99e-09	RPP13L3	KAH6758117.1 hypothetical protein C2S52_023003 [Perilla frutescens var. hirtella] [Perilla frutescens]	-	-	-	-	-	GO:0043531//ADP binding	-	--
Unigene0028180	0	0	0	54	64	40	0	0	0	3.233	4.171	3.142	0.001	3.51533	11.7794	1.58e-10	6.29e-09	--	XP_042009026.1 secreted RxLR effector protein 161-like [Salvia splendens]	-	-	-	-	-	-	-	--
Unigene0024158	148	154	156	73	66	54	17.186	18.287	17.261	6.295	6.196	6.109	17.578	6.2	-1.50343	1.6e-10	6.37e-09	SAT1	KAH6837720.1 serine acetyltransferase 2 [Perilla frutescens var. hirtella] [Perilla frutescens]	Metabolism;Metabolism;Metabolism;Metabolism;Metabolism;Metabolism	Global and overview maps;Global and overview maps;Global and overview maps;Global and overview maps;Amino acid metabolism;Energy metabolism	ko01100//Metabolic pathways;ko01110//Biosynthesis of secondary metabolites;ko01200//Carbon metabolism;ko01230//Biosynthesis of amino acids;ko00270//Cysteine and methionine metabolism;ko00920//Sulfur metabolism	K00640;K00640;K00640;K00640;K00640;K00640	GO:0005737//cytoplasm	GO:0003977//UDP-N-acetylglucosamine diphosphorylase activity;GO:0008780//acyl-[acyl-carrier-protein]-UDP-N-acetylglucosamine O-acyltransferase activity;GO:0009001//serine O-acetyltransferase activity;GO:0016410//N-acyltransferase activity;GO:0019134//glucosamine-1-phosphate N-acetyltransferase activity	GO:0006535//cysteine biosynthetic process from serine;GO:0009103//lipopolysaccharide biosynthetic process;GO:0009245//lipid A biosynthetic process;GO:0009252//peptidoglycan biosynthetic process	--
Unigene0040436	0	0	0	44	76	45	0	0	0	10.628	19.984	14.26	0.001	14.9573	13.8686	1.67e-10	6.65e-09	NCS1	KAH6792491.1 hypothetical protein C2S52_002968 [Perilla frutescens var. hirtella] [Perilla frutescens]	-	-	-	-	-	-	-	--
Unigene0040909	969	877	1003	486	609	463	28.45	26.332	28.06	10.597	14.455	13.244	27.614	12.7653	-1.11317	1.7e-10	6.74e-09	CBP60A	KAH6797433.1 hypothetical protein C2S52_021987 [Perilla frutescens var. hirtella] [Perilla frutescens]	-	-	-	-	-	GO:0005516//calmodulin binding	-	--
Unigene0038304	12	8	3	76	85	55	5.52	3.763	1.315	25.961	31.609	24.648	3.53267	27.406	2.95566	1.76e-10	6.94e-09	--	KAH6786495.1 hypothetical protein C2S52_006047 [Perilla frutescens var. hirtella] [Perilla frutescens]	-	-	-	-	-	-	-	--
Unigene0018100	168	157	153	513	334	322	4.854	4.639	4.213	11.008	7.802	9.065	4.56867	9.29167	1.02416	1.77e-10	6.98e-09	MAF1	XP_042062995.1 MFP1 attachment factor 1-like [Salvia splendens]	-	-	-	-	-	-	-	--
Unigene0015720	42	44	45	0	0	0	5.278	5.655	5.389	0	0	0	5.44067	0.001	-12.4096	1.83e-10	7.2e-09	--	XP_042954577.1 uncharacterized protein LOC122290987 [Carya illinoinensis]	-	-	-	-	-	GO:0003676//nucleic acid binding;GO:0004523//RNA-DNA hybrid ribonuclease activity	-	--
Unigene0032136	119	128	125	315	398	266	8.183	9.001	8.19	16.086	22.125	17.82	8.458	18.677	1.14287	1.86e-10	7.31e-09	PTF2	XP_011096437.1 plant-specific TFIIB-related protein PTF2 [Sesamum indicum]	-	-	-	-	-	GO:0017025//TBP-class protein binding	-	--
Unigene0036365	260	307	186	38	84	61	12.854	15.521	8.762	1.395	3.357	2.938	12.379	2.56333	-2.2718	1.87e-10	7.33e-09	SRO5	KAH6781478.1 hypothetical protein C2S51_006771 [Perilla frutescens var. frutescens] [Perilla frutescens]	-	-	-	-	GO:0005575//cellular_component;GO:0005622//intracellular anatomical structure;GO:0005634//nucleus;GO:0005737//cytoplasm;GO:0005739//mitochondrion;GO:0016363//nuclear matrix;GO:0031974//membrane-enclosed lumen;GO:0031981//nuclear lumen;GO:0034399//nuclear periphery;GO:0043226//organelle;GO:0043227//membrane-bounded organelle;GO:0043229//intracellular organelle;GO:0043231//intracellular membrane-bo…	GO:0003674//molecular_function;GO:0003824//catalytic activity;GO:0003950//NAD+ ADP-ribosyltransferase activity;GO:0016740//transferase activity;GO:0016757//glycosyltransferase activity;GO:0016763//pentosyltransferase activity	GO:0006950//response to stress;GO:0006970//response to osmotic stress;GO:0007275//multicellular organism development;GO:0008150//biological_process;GO:0008152//metabolic process;GO:0009628//response to abiotic stimulus;GO:0009651//response to salt stress;GO:0009987//cellular process;GO:0032501//multicellular organismal process;GO:0032502//developmental process;GO:0044237//cellular metabolic proce…	--
Unigene0001776	64	63	95	1	1	0	6.036	6.076	8.538	0.07	0.076	0	6.88333	0.0486667	-7.14403	1.91e-10	7.5e-09	--	-	-	-	-	-	-	-	-	--
Unigene0011909	0	0	0	44	60	51	0	0	0	2.566	3.809	3.902	0.001	3.42567	11.7422	1.92e-10	7.54e-09	--	XP_039131829.1 uncharacterized protein LOC120268549 [Dioscorea cayenensis subsp. rotundata] [Dioscorea cayenensis]	-	-	-	-	-	-	-	--
Unigene0033189	214	239	84	6	33	9	19.312	22.056	7.223	0.402	2.408	0.791	16.197	1.20033	-3.75422	1.98e-10	7.73e-09	ZOX1	KAH6828725.1 hypothetical protein C2S53_018074 [Perilla frutescens var. hirtella] [Perilla frutescens]	Metabolism;Metabolism	Global and overview maps;Metabolism of terpenoids and polyketides	ko01110//Biosynthesis of secondary metabolites;ko00908//Zeatin biosynthesis	K13495;K13495	-	GO:0008194//UDP-glycosyltransferase activity	-	--
Unigene0037972	31	51	57	0	0	0	8.606	14.478	15.078	0	0	0	12.7207	0.001	-13.6349	2.01e-10	7.87e-09	--	KAH6824918.1 hypothetical protein C2S53_002754 [Perilla frutescens var. hirtella] [Perilla frutescens]	-	-	-	-	-	GO:0030247//polysaccharide binding	-	--
Unigene0019963	0	0	0	22	73	137	0	0	0	3.212	11.602	26.24	0.001	13.6847	13.7403	2.02e-10	7.89e-09	--	XP_042036602.1 putative late blight resistance protein homolog R1B-16 [Salvia splendens]	-	-	-	-	-	-	-	--
Unigene0006154	357	323	366	236	170	158	12.987	12.016	12.687	6.376	5	5.6	12.5633	5.65867	-1.15069	2.04e-10	7.95e-09	ACLA-1	KAH6809593.1 ATP-citrate lyase A-1 [Perilla frutescens var. frutescens] [Perilla frutescens]	Metabolism;Metabolism;Metabolism	Global and overview maps;Global and overview maps;Carbohydrate metabolism	ko01100//Metabolic pathways;ko01110//Biosynthesis of secondary metabolites;ko00020//Citrate cycle (TCA cycle)	K01648;K01648;K01648	-	GO:0004774//succinate-CoA ligase activity;GO:0004775//succinate-CoA ligase (ADP-forming) activity;GO:0004776//succinate-CoA ligase (GDP-forming) activity	GO:0006099//tricarboxylic acid cycle	--
Unigene0022290	56	44	35	0	0	0	4.323	3.474	2.575	0	0	0	3.45733	0.001	-11.7554	2.06e-10	8.02e-09	--	KAH6766759.1 hypothetical protein C2S52_017742 [Perilla frutescens var. hirtella] [Perilla frutescens]	-	-	-	-	-	-	-	--
Unigene0031776	80	63	87	15	19	16	7.525	6.06	7.798	1.048	1.445	1.466	7.12767	1.31967	-2.43326	2.18e-10	8.46e-09	--	GER46086.1 homeodomain-like superfamily protein, partial [Striga asiatica]	-	-	-	-	-	-	-	--
Unigene0006716	61	82	79	0	1	0	8.065	11.087	9.953	0	0.107	0	9.70167	0.0356667	-8.08751	2.19e-10	8.49e-09	PIK6-NP	XP_012827400.1 PREDICTED: disease resistance protein RPM1-like [Erythranthe guttata]	Organismal Systems	Environmental adaptation	ko04626//Plant-pathogen interaction	K13457	-	GO:0043531//ADP binding	-	--
Unigene0032561	35	51	46	0	0	0	9.548	14.228	11.958	0	0	0	11.9113	0.001	-13.54	2.2e-10	8.54e-09	--	-	-	-	-	-	-	-	-	--
Unigene0037376	87	85	82	281	261	167	9.311	9.303	8.363	22.335	22.584	17.414	8.99233	20.7777	1.20827	2.26e-10	8.77e-09	DREB3	GER25569.1 integrase-type DNA-binding superfamily protein [Striga asiatica]	-	-	-	-	-	GO:0003700//DNA-binding transcription factor activity	GO:0006355//regulation of transcription, DNA-templated	ERF
Unigene0010498	1	0	1	198	40	108	0.156	0	0.148	22.866	5.029	16.363	0.101333	14.7527	7.18572	2.33e-10	8.99e-09	CYP71BE54	AMZ03385.1 cytochrome P450 CYP71D383 [Plectranthus barbatus]	-	-	-	-	-	GO:0005506//iron ion binding;GO:0016705//oxidoreductase activity, acting on paired donors, with incorporation or reduction of molecular oxygen;GO:0020037//heme binding	-	--
Unigene0032984	8	4	1	58	78	51	0.668	0.342	0.08	3.599	5.269	4.152	0.363333	4.34	3.57833	2.34e-10	9.01e-09	AMC1	KAH6773253.1 metacaspase 1 [Perilla frutescens var. frutescens] [Perilla frutescens]	-	-	-	-	-	-	-	--
Unigene0031487	0	1	3	64	53	47	0	0.333	0.932	15.494	13.968	14.927	0.421667	14.7963	5.13299	2.44e-10	9.4e-09	--	KAH6761491.1 hypothetical protein C2S52_018924 [Perilla frutescens var. hirtella] [Perilla frutescens]	-	-	-	-	-	GO:0043531//ADP binding	-	--
Unigene0036992	35	39	62	0	0	0	5.275	6.011	8.904	0	0	0	6.73	0.001	-12.7164	2.46e-10	9.48e-09	--	-	-	-	-	-	-	-	-	--
Unigene0036666	395	520	500	273	271	211	42.955	57.828	51.811	22.048	23.826	22.355	50.8647	22.743	-1.16124	2.5e-10	9.61e-09	WRKY22	KAH6761033.1 hypothetical protein C2S51_017982 [Perilla frutescens var. frutescens] [Perilla frutescens]	Organismal Systems;Environmental Information Processing	Environmental adaptation;Signal transduction	ko04626//Plant-pathogen interaction;ko04016//MAPK signaling pathway - plant	K13426;K13426	GO:0005575//cellular_component;GO:0005622//intracellular anatomical structure;GO:0005634//nucleus;GO:0043226//organelle;GO:0043227//membrane-bounded organelle;GO:0043229//intracellular organelle;GO:0043231//intracellular membrane-bounded organelle	GO:0003674//molecular_function;GO:0003676//nucleic acid binding;GO:0003677//DNA binding;GO:0003700//DNA-binding transcription factor activity;GO:0005488//binding;GO:0043565//sequence-specific DNA binding;GO:0097159//organic cyclic compound binding;GO:0140110//transcription regulator activity;GO:1901363//heterocyclic compound binding	GO:0006139//nucleobase-containing compound metabolic process;GO:0006351//transcription, DNA-templated;GO:0006355//regulation of transcription, DNA-templated;GO:0006725//cellular aromatic compound metabolic process;GO:0006807//nitrogen compound metabolic process;GO:0006950//response to stress;GO:0006952//defense response;GO:0008150//biological_process;GO:0008152//metabolic process;GO:0009058//bios…	WRKY
Unigene0026749	776	667	822	528	431	303	40.91	35.96	41.293	20.672	18.37	15.563	39.3877	18.2017	-1.11367	2.6e-10	1e-08	PPCS2	KAH6759018.1 phosphopantothenate-cysteine ligase-like protein [Perilla frutescens var. frutescens] [Perilla frutescens]	Metabolism;Metabolism	Global and overview maps;Metabolism of cofactors and vitamins	ko01100//Metabolic pathways;ko00770//Pantothenate and CoA biosynthesis	K01922;K01922	GO:0005575//cellular_component;GO:0005622//intracellular anatomical structure;GO:0005737//cytoplasm;GO:0005829//cytosol	GO:0003674//molecular_function;GO:0003824//catalytic activity;GO:0004632//phosphopantothenate--cysteine ligase activity;GO:0004633//phosphopantothenoylcysteine decarboxylase activity;GO:0016874//ligase activity;GO:0016879//ligase activity, forming carbon-nitrogen bonds;GO:0016881//acid-amino acid ligase activity	GO:0006139//nucleobase-containing compound metabolic process;GO:0006163//purine nucleotide metabolic process;GO:0006164//purine nucleotide biosynthetic process;GO:0006725//cellular aromatic compound metabolic process;GO:0006753//nucleoside phosphate metabolic process;GO:0006793//phosphorus metabolic process;GO:0006796//phosphate-containing compound metabolic process;GO:0006807//nitrogen compound …	--
Unigene0031986	33	56	43	0	0	0	5.907	10.251	7.335	0	0	0	7.831	0.001	-12.935	2.79e-10	1.07e-08	PBL10	KAH6829205.1 protein kinase 2B [Perilla frutescens var. hirtella] [Perilla frutescens]	-	-	-	-	-	GO:0004672//protein kinase activity	GO:0006468//protein phosphorylation	--
Unigene0018597	355	333	355	232	148	155	38.724	37.146	36.899	18.794	13.052	16.473	37.5897	16.1063	-1.22271	2.87e-10	1.1e-08	--	XP_042051250.1 golgin subfamily A member 6-like protein 1 [Salvia splendens]	-	-	-	-	-	-	-	--
Unigene0035776	52	49	31	0	0	0	9.636	9.286	5.474	0	0	0	8.132	0.001	-12.9894	2.93e-10	1.12e-08	--	-	-	-	-	-	-	-	-	--
Unigene0031023	74	60	76	213	194	165	8.523	7.067	8.341	18.22	18.065	18.516	7.977	18.267	1.19532	2.98e-10	1.14e-08	CYP18-2	KAH6802779.1 Cyclophilin-like peptidyl-prolyl cis-trans isomerase family protein [Perilla frutescens var. frutescens] [Perilla frutescens]	Genetic Information Processing	Transcription	ko03040//Spliceosome	K12733	GO:0005575//cellular_component;GO:0005622//intracellular anatomical structure;GO:0005634//nucleus;GO:0005654//nucleoplasm;GO:0005681//spliceosomal complex;GO:0005684//U2-type spliceosomal complex;GO:0005737//cytoplasm;GO:0005829//cytosol;GO:0031974//membrane-enclosed lumen;GO:0031981//nuclear lumen;GO:0032991//protein-containing complex;GO:0043226//organelle;GO:0043227//membrane-bounded organelle…	GO:0003674//molecular_function;GO:0003755//peptidyl-prolyl cis-trans isomerase activity;GO:0003824//catalytic activity;GO:0005488//binding;GO:0005515//protein binding;GO:0016018//cyclosporin A binding;GO:0016853//isomerase activity;GO:0016859//cis-trans isomerase activity;GO:0019904//protein domain specific binding;GO:0033218//amide binding;GO:0042277//peptide binding;GO:0097718//disordered domai…	GO:0000375//RNA splicing, via transesterification reactions;GO:0000377//RNA splicing, via transesterification reactions with bulged adenosine as nucleophile;GO:0000398//mRNA splicing, via spliceosome;GO:0000413//protein peptidyl-prolyl isomerization;GO:0006139//nucleobase-containing compound metabolic process;GO:0006396//RNA processing;GO:0006397//mRNA processing;GO:0006457//protein folding;GO:00…	--
Unigene0028218	123	170	128	52	28	13	6.984	9.872	6.926	2.193	1.285	0.719	7.92733	1.399	-2.50244	3.16e-10	1.21e-08	--	EYU28719.1 hypothetical protein MIMGU_mgv1a017992mg, partial [Erythranthe guttata]	-	-	-	-	GO:0009279//cell outer membrane	GO:0005515//protein binding;GO:0016491//oxidoreductase activity	-	--
Unigene0035403	472	454	520	293	311	218	28.247	27.785	29.653	13.022	15.047	12.711	28.5617	13.5933	-1.07118	3.19e-10	1.22e-08	HIPP01	KAH6802665.1 hypothetical protein C2S51_034111 [Perilla frutescens var. frutescens] [Perilla frutescens]	-	-	-	-	-	GO:0046872//metal ion binding	-	--
Unigene0033231	44	34	48	0	0	0	4.67	3.691	4.855	0	0	0	4.40533	0.001	-12.105	3.32e-10	1.26e-08	BAM1	KAH6763740.1 hypothetical protein C2S51_014989 [Perilla frutescens var. frutescens] [Perilla frutescens]	Organismal Systems;Environmental Information Processing	Environmental adaptation;Signal transduction	ko04626//Plant-pathogen interaction;ko04016//MAPK signaling pathway - plant	K13420;K13420	-	GO:0004672//protein kinase activity;GO:0005515//protein binding;GO:0005524//ATP binding	GO:0006468//protein phosphorylation	--
Unigene0023819	38	40	46	0	0	0	2.907	3.129	3.353	0	0	0	3.12967	0.001	-11.6118	3.34e-10	1.27e-08	--	KAH6766976.1 hypothetical protein C2S52_017959 [Perilla frutescens var. hirtella] [Perilla frutescens]	-	-	-	-	-	GO:0005515//protein binding	-	--
Unigene0025021	0	0	0	59	38	49	0	0	0	4.364	3.06	4.755	0.001	4.05967	11.9871	3.43e-10	1.3e-08	BOR5	GER32499.1 HCO3- transporter family [Striga asiatica]	-	-	-	-	GO:0016021//integral component of membrane	-	GO:0006820//anion transport	--
Unigene0036810	11	9	4	73	77	51	1.283	1.073	0.444	6.321	7.258	5.793	0.933333	6.45733	2.79047	3.44e-10	1.3e-08	BBX21	XP_042008528.1 B-box zinc finger protein 21-like isoform X2 [Salvia splendens]	-	-	-	-	-	GO:0008270//zinc ion binding	-	DBB
Unigene0035652	21	33	37	142	129	96	0.728	1.17	1.223	3.658	3.617	3.244	1.04033	3.50633	1.75292	3.48e-10	1.32e-08	--	XP_042007018.1 agamous-like MADS-box protein AGL21 isoform X2 [Salvia splendens]	-	-	-	-	GO:0005634//nucleus	GO:0003700//DNA-binding transcription factor activity	GO:0006355//regulation of transcription, DNA-templated	--
Unigene0036006	45	63	82	236	215	166	2.263	3.24	3.93	8.815	8.742	8.134	3.14433	8.56367	1.44547	3.63e-10	1.37e-08	At4g27290	KAH6795740.1 hypothetical protein C2S51_036726 [Perilla frutescens var. frutescens] [Perilla frutescens]	-	-	-	-	-	GO:0004672//protein kinase activity;GO:0004674//protein serine/threonine kinase activity;GO:0005524//ATP binding	GO:0006468//protein phosphorylation;GO:0048544//recognition of pollen	--
Unigene0002188	0	0	0	51	60	35	0	0	0	2.223	2.847	2.001	0.001	2.357	11.2027	3.72e-10	1.41e-08	--	KAH6811496.1 hypothetical protein C2S51_025258 [Perilla frutescens var. frutescens] [Perilla frutescens]	-	-	-	-	-	-	-	--
Unigene0031689	0	0	0	55	47	39	0	0	0	4.937	4.592	4.592	0.001	4.707	12.2006	3.81e-10	1.44e-08	--	-	-	-	-	-	-	-	-	--
Unigene0029563	154	182	148	47	58	61	9.802	11.847	8.976	2.222	2.985	3.783	10.2083	2.99667	-1.76832	3.87e-10	1.46e-08	LRK10L-2.8	KAH6755269.1 receptor Serine/Threonine like protein [Perilla frutescens var. hirtella] [Perilla frutescens]	-	-	-	-	-	GO:0004672//protein kinase activity;GO:0005524//ATP binding;GO:0030247//polysaccharide binding	GO:0006468//protein phosphorylation	--
Unigene0029613	346	338	402	223	215	159	26.829	26.802	29.702	12.842	13.478	12.012	27.7777	12.7773	-1.12034	4.02e-10	1.51e-08	ACR8	KAH6829241.1 ACT domain repeat 8 [Perilla frutescens var. hirtella] [Perilla frutescens]	-	-	-	-	GO:0016021//integral component of membrane	GO:0003824//catalytic activity;GO:0008773//[protein-PII] uridylyltransferase activity	GO:0008360//regulation of cell shape;GO:0015968//stringent response;GO:0015969//guanosine tetraphosphate metabolic process;GO:0018177//protein uridylylation	--
Unigene0031796	0	0	0	35	74	47	0	0	0	2.508	5.773	4.418	0.001	4.233	12.0475	4.07e-10	1.53e-08	LRK10	KAG6412605.1 hypothetical protein SASPL_125288 [Salvia splendens]	-	-	-	-	-	GO:0004672//protein kinase activity;GO:0005524//ATP binding	GO:0006468//protein phosphorylation	--
Unigene0002900	0	0	0	48	48	43	0	0	0	8.501	9.254	9.991	0.001	9.24867	13.175	4.16e-10	1.56e-08	--	-	-	-	-	-	-	-	-	--
Unigene0000718	41	35	46	0	0	0	10.26	8.956	10.968	0	0	0	10.0613	0.001	-13.2965	4.17e-10	1.56e-08	--	KAH6817022.1 hypothetical protein C2S51_000625 [Perilla frutescens var. frutescens] [Perilla frutescens]	-	-	-	-	-	-	-	--
Unigene0038593	359	388	330	235	187	177	15.94	17.618	13.962	7.749	6.713	7.657	15.84	7.373	-1.10325	4.19e-10	1.57e-08	MUB2	KAH6802997.1 membrane-anchored ubiquitin-fold protein 2 [Perilla frutescens var. frutescens] [Perilla frutescens]	-	-	-	-	-	-	-	--
Unigene0002658	529	556	606	261	335	171	24.507	26.341	26.751	8.98	12.547	7.718	25.8663	9.74833	-1.40785	4.35e-10	1.63e-08	--	XP_042032336.1 uncharacterized protein LOC121779053 [Salvia splendens]	-	-	-	-	-	GO:0003677//DNA binding;GO:0004803//transposase activity;GO:0008270//zinc ion binding	GO:0006313//transposition, DNA-mediated	--
Unigene0012848	35	32	50	149	185	117	3.996	3.736	5.439	12.633	17.075	13.013	4.39033	14.2403	1.69758	4.36e-10	1.63e-08	--	GFQ03830.1 hypothetical protein PHJA_002526800 [Phtheirospermum japonicum]	-	-	-	-	-	GO:0008270//zinc ion binding	-	--
Unigene0029570	0	0	0	44	47	49	0	0	0	5.924	6.889	8.655	0.001	7.156	12.8049	4.37e-10	1.63e-08	--	-	-	-	-	-	-	-	-	--
Unigene0033130	168	170	174	92	49	54	7.713	7.981	7.612	3.137	1.819	2.415	7.76867	2.457	-1.66077	4.37e-10	1.63e-08	R1A-10	XP_042057343.1 putative late blight resistance protein homolog R1A-10 [Salvia splendens]	-	-	-	-	-	GO:0003924//GTPase activity;GO:0005047//signal recognition particle binding;GO:0005524//ATP binding;GO:0016301//kinase activity;GO:0043531//ADP binding	GO:0009306//protein secretion	--
[truncated: 1,765 more rows]

## Sheet: Table S6
Table S6 Qualitative and quantitative results of metabolites
[truncated: 438 more rows]

[truncated: 2 more sheets: Table S7, Table S8]
